# Supplementary material for: Identifying factors associated with instructor implementation of three-dimensional assessment in undergraduate biology courses
Source: PLoS One. 2024 Oct 22;19(10):e0312252. doi: 10.1371/journal.pone.0312252 (PMC11495598; doi:10.1371/journal.pone.0312252)
Supplement: S1 Data — (CSV) [file pone.0312252.s001.csv]

instructor	threeD	item_percent	item_response	instructor_use_blooms	carnegie_class	item_blooms_level	sp	sp_questions	sp_models	sp_investigation	sp_data	sp_math	sp_argument	sp_information
Instructor01	Not 3D	3.33	Selected response	4	Doctoral	2	0	.	.	2	.	.	.	.
Instructor01	Not 3D	3.33	Selected response	4	Doctoral	1	0	.	.	.	.	.	.	.
Instructor01	Not 3D	3.33	Selected response	4	Doctoral	1	0	.	.	.	.	.	.	.
Instructor01	Not 3D	3.33	Selected response	4	Doctoral	1	0	.	.	.	.	.	.	.
Instructor01	Not 3D	3.33	Selected response	4	Doctoral	1	0	.	.	.	.	.	.	.
Instructor01	Not 3D	3.33	Selected response	4	Doctoral	1	0	.	2	.	.	.	.	.
Instructor01	Not 3D	3.33	Selected response	4	Doctoral	2	0	.	.	.	.	.	2	.
Instructor01	Not 3D	3.33	Selected response	4	Doctoral	1	0	.	.	.	.	.	2	.
Instructor01	Not 3D	3.33	Selected response	4	Doctoral	1	0	.	.	.	.	.	2	.
Instructor01	Not 3D	3.33	Selected response	4	Doctoral	1	0	.	.	.	.	.	2	.
Instructor01	Not 3D	3.33	Selected response	4	Doctoral	2	0	.	.	.	.	.	2	.
Instructor01	Not 3D	3.33	Selected response	4	Doctoral	2	0	.	.	.	.	.	2	.
Instructor01	Not 3D	3.33	Selected response	4	Doctoral	1	0	.	.	.	.	.	.	.
Instructor01	Not 3D	3.33	Selected response	4	Doctoral	2	0	.	2	.	.	.	.	.
Instructor01	Not 3D	3.33	Selected response	4	Doctoral	2	0	.	.	.	.	.	2	.
Instructor01	Not 3D	3.33	Selected response	4	Doctoral	2	0	.	.	.	.	2	.	.
Instructor01	Not 3D	3.33	Selected response	4	Doctoral	2	0	.	.	.	.	.	2	.
Instructor01	Not 3D	3.33	Selected response	4	Doctoral	2	0	.	.	.	.	.	3	.
Instructor01	Not 3D	3.33	Selected response	4	Doctoral	1	0	.	.	.	.	.	.	.
Instructor01	Not 3D	3.33	Selected response	4	Doctoral	2	0	.	.	.	.	.	.	.
Instructor01	Not 3D	3.33	Selected response	4	Doctoral	1	0	.	.	.	.	.	.	.
Instructor01	Not 3D	3.33	Selected response	4	Doctoral	1	0	.	.	.	.	.	.	.
Instructor01	3D	13.33	Constructed response	4	Doctoral	2	1	.	4	.	.	.	.	.
Instructor01	3D	13.33	Constructed response	4	Doctoral	3	1	.	.	.	.	.	4	.
Instructor02	Not 3D	8	Selected response	5	Master's	1	0	.	.	.	.	.	.	.
Instructor02	Not 3D	3	Selected response	5	Master's	1	0	.	.	.	.	.	.	.
Instructor02	Not 3D	3	Selected response	5	Master's	1	0	.	.	.	.	.	.	.
Instructor02	Not 3D	3	Selected response	5	Master's	1	0	.	.	.	.	.	.	.
Instructor02	Not 3D	3	Selected response	5	Master's	1	0	.	.	.	.	.	.	.
Instructor02	Not 3D	3	Selected response	5	Master's	1	0	.	.	.	.	.	.	.
Instructor02	Not 3D	3	Constructed response	5	Master's	1	0	.	.	.	.	.	.	.
Instructor02	Not 3D	3	Selected response	5	Master's	2	0	.	.	.	.	.	.	.
Instructor02	Not 3D	3	Selected response	5	Master's	1	0	.	.	.	.	.	.	.
Instructor02	Not 3D	3	Selected response	5	Master's	1	0	.	.	.	.	.	.	.
Instructor02	Not 3D	3	Selected response	5	Master's	2	0	.	.	.	.	.	.	.
Instructor02	Not 3D	3	Selected response	5	Master's	2	0	.	.	.	.	.	2	.
Instructor02	Not 3D	5	Constructed response	5	Master's	3	1	.	.	.	.	.	4	.
Instructor02	3D	6	Constructed response	5	Master's	2	1	.	4	.	.	.	.	.
Instructor02	Not 3D	4	Constructed response	5	Master's	2	0	.	2	.	.	.	.	.
Instructor02	Not 3D	6	Constructed response	5	Master's	3	0	.	.	.	.	2	.	.
Instructor02	Not 3D	6	Constructed response	5	Master's	3	0	.	.	.	.	.	2	.
Instructor02	Not 3D	4	Constructed response	5	Master's	3	0	.	.	.	.	2	.	.
Instructor02	Not 3D	4	Constructed response	5	Master's	2	0	.	.	.	.	.	.	.
Instructor02	Not 3D	4	Constructed response	5	Master's	2	0	.	3	.	.	.	.	.
Instructor02	Not 3D	6	Constructed response	5	Master's	1	0	.	.	.	.	.	.	.
Instructor02	3D	6	Constructed response	5	Master's	4	1	.	.	.	.	.	4	.
Instructor02	Not 3D	8	Constructed response	5	Master's	2	0	.	.	.	.	.	3	.
Instructor03	Not 3D	25	Constructed response	5	Baccalaureate	1	0	.	.	.	.	.	.	.
Instructor03	3D	25	Constructed response	5	Baccalaureate	2	1	.	.	.	.	.	4	.
Instructor03	Not 3D	25	Constructed response	5	Baccalaureate	4	0	.	3	.	.	.	.	.
Instructor03	3D	25	Constructed response	5	Baccalaureate	6	1	.	4	3	.	.	.	.
Instructor04	Not 3D	2.5	Selected response	4	Doctoral	5	0	.	3	.	.	.	.	.
Instructor04	Not 3D	2.5	Selected response	4	Doctoral	4	0	.	3	.	.	.	.	.
Instructor04	Not 3D	2.5	Selected response	4	Doctoral	4	0	.	3	.	.	.	.	.
Instructor04	3D	2.5	Selected response	4	Doctoral	5	1	.	4	.	.	.	.	.
Instructor04	Not 3D	2.5	Selected response	4	Doctoral	2	0	.	3	.	.	.	.	.
Instructor04	Not 3D	2.5	Selected response	4	Doctoral	5	0	.	3	.	.	.	.	.
Instructor04	Not 3D	2.5	Selected response	4	Doctoral	4	0	.	3	.	.	.	.	.
Instructor04	Not 3D	2.5	Selected response	4	Doctoral	2	1	.	.	.	.	.	4	.
Instructor04	Not 3D	2.5	Selected response	4	Doctoral	2	0	.	.	.	.	.	2	.
Instructor04	Not 3D	2.5	Selected response	4	Doctoral	3	0	.	.	.	.	.	3	.
Instructor04	Not 3D	2.5	Selected response	4	Doctoral	1	0	.	.	.	.	.	.	.
Instructor04	Not 3D	2.5	Selected response	4	Doctoral	4	1	.	.	.	4	.	.	.
Instructor04	3D	2.5	Selected response	4	Doctoral	5	1	.	.	.	4	.	.	3
Instructor04	3D	2.5	Selected response	4	Doctoral	5	1	.	.	.	4	.	4	.
Instructor04	Not 3D	2.5	Selected response	4	Doctoral	3	0	.	3	.	.	.	.	.
Instructor04	Not 3D	2.5	Selected response	4	Doctoral	2	0	.	3	.	.	.	.	.
Instructor04	Not 3D	2.5	Selected response	4	Doctoral	2	0	.	3	.	.	.	.	.
Instructor04	Not 3D	2.5	Selected response	4	Doctoral	2	0	.	3	.	.	.	.	.
Instructor04	3D	2.5	Selected response	4	Doctoral	4	1	.	.	.	4	.	.	.
Instructor04	Not 3D	2.5	Selected response	4	Doctoral	3	0	.	3	.	.	.	.	.
Instructor04	Not 3D	2.5	Selected response	4	Doctoral	2	0	.	.	.	.	.	2	.
Instructor04	Not 3D	2.5	Selected response	4	Doctoral	2	0	.	.	.	.	.	.	.
Instructor04	Not 3D	2.5	Selected response	4	Doctoral	3	0	.	.	.	.	.	2	.
Instructor04	Not 3D	2.5	Selected response	4	Doctoral	3	0	.	.	.	.	.	2	.
Instructor04	Not 3D	2.5	Selected response	4	Doctoral	2	0	.	2	.	.	.	.	.
Instructor04	Not 3D	2.5	Selected response	4	Doctoral	1	0	.	.	.	.	.	.	.
Instructor04	Not 3D	2.5	Selected response	4	Doctoral	1	0	.	.	.	.	.	.	.
Instructor04	3D	2.5	Selected response	4	Doctoral	3	1	.	.	.	4	.	.	.
Instructor04	3D	2.5	Selected response	4	Doctoral	5	1	.	.	3	.	.	.	.
Instructor04	3D	2.5	Selected response	4	Doctoral	5	1	.	.	3	.	.	.	.
Instructor04	Not 3D	2.5	Selected response	4	Doctoral	2	0	.	.	.	.	.	2	.
Instructor04	Not 3D	2.5	Selected response	4	Doctoral	2	0	.	.	.	.	.	.	2
Instructor04	Not 3D	2.5	Selected response	4	Doctoral	2	0	.	.	.	.	.	.	2
Instructor04	3D	2.5	Selected response	4	Doctoral	5	1	.	.	.	4	.	.	.
Instructor04	Not 3D	2.5	Selected response	4	Doctoral	1	0	.	.	.	.	.	.	.
Instructor04	Not 3D	2.5	Selected response	4	Doctoral	3	0	.	.	.	.	.	2	.
Instructor04	Not 3D	2.5	Selected response	4	Doctoral	2	0	.	.	.	.	.	2	.
Instructor04	Not 3D	2.5	Selected response	4	Doctoral	2	0	.	.	.	.	.	2	.
Instructor04	Not 3D	2.5	Selected response	4	Doctoral	2	0	.	.	.	.	.	3	.
Instructor04	3D	2.5	Selected response	4	Doctoral	4	1	.	4	.	.	.	.	.
Instructor05	Not 3D	1.4	Selected response	2	Associate's	1	0	.	.	.	.	.	.	.
Instructor05	Not 3D	1.4	Selected response	2	Associate's	1	0	.	.	.	.	.	.	.
Instructor05	Not 3D	1.4	Selected response	2	Associate's	2	0	.	.	.	.	.	.	.
Instructor05	Not 3D	1.4	Selected response	2	Associate's	1	0	.	.	.	.	.	.	.
Instructor05	Not 3D	1.4	Selected response	2	Associate's	1	0	.	.	.	.	.	.	.
Instructor05	Not 3D	1.4	Selected response	2	Associate's	1	0	.	.	.	.	.	.	.
Instructor05	Not 3D	1.4	Selected response	2	Associate's	1	0	.	.	.	.	.	.	.
Instructor05	Not 3D	1.4	Selected response	2	Associate's	2	0	.	.	2	.	.	.	.
Instructor05	Not 3D	1.4	Selected response	2	Associate's	1	0	.	.	.	.	.	.	.
Instructor05	Not 3D	1.4	Selected response	2	Associate's	1	0	.	.	.	.	.	.	.
Instructor05	Not 3D	1.4	Selected response	2	Associate's	1	0	.	.	.	.	.	.	.
Instructor05	Not 3D	1.4	Selected response	2	Associate's	1	0	.	.	.	.	.	.	.
Instructor05	Not 3D	1.4	Selected response	2	Associate's	2	0	.	3	.	.	.	.	.
Instructor05	Not 3D	1.4	Selected response	2	Associate's	2	0	.	3	.	.	.	.	.
Instructor05	Not 3D	1.4	Selected response	2	Associate's	1	0	.	.	.	.	.	.	.
Instructor05	Not 3D	1.4	Selected response	2	Associate's	1	0	.	.	.	.	.	.	.
Instructor05	Not 3D	1.4	Selected response	2	Associate's	1	0	.	.	.	.	.	.	.
Instructor05	Not 3D	1.4	Selected response	2	Associate's	2	0	.	.	.	.	.	2	.
Instructor05	Not 3D	1.4	Selected response	2	Associate's	1	0	.	.	.	.	.	.	.
Instructor05	Not 3D	1.4	Selected response	2	Associate's	1	0	.	.	.	.	.	.	.
Instructor05	Not 3D	1.4	Selected response	2	Associate's	2	0	.	.	.	.	.	2	.
Instructor05	Not 3D	1.4	Selected response	2	Associate's	2	0	.	.	.	.	.	.	.
Instructor05	Not 3D	1.4	Selected response	2	Associate's	1	0	.	.	.	.	.	.	.
Instructor05	Not 3D	1.4	Selected response	2	Associate's	2	0	.	3	.	.	.	.	.
Instructor05	Not 3D	1.4	Selected response	2	Associate's	1	0	.	.	.	.	.	.	.
Instructor05	Not 3D	1.4	Selected response	2	Associate's	1	0	.	.	.	.	.	.	.
Instructor05	Not 3D	1.4	Selected response	2	Associate's	2	0	.	.	.	.	.	2	.
Instructor05	Not 3D	1.4	Selected response	2	Associate's	1	0	.	.	.	.	.	.	.
Instructor05	Not 3D	1.4	Selected response	2	Associate's	2	0	.	.	.	.	.	.	.
Instructor05	Not 3D	1.4	Selected response	2	Associate's	1	0	.	.	.	.	.	.	.
Instructor05	Not 3D	1.4	Selected response	2	Associate's	1	0	.	.	.	.	.	.	.
Instructor05	Not 3D	1.4	Selected response	2	Associate's	1	0	.	.	.	.	.	.	.
Instructor05	Not 3D	1.4	Selected response	2	Associate's	1	0	.	.	.	.	.	.	.
Instructor05	Not 3D	1.4	Selected response	2	Associate's	2	0	.	3	.	.	.	.	.
Instructor05	Not 3D	1.4	Selected response	2	Associate's	2	0	.	3	.	.	.	.	.
Instructor05	Not 3D	1.4	Selected response	2	Associate's	1	0	.	.	.	.	.	.	.
Instructor05	Not 3D	1.4	Selected response	2	Associate's	1	0	.	.	.	.	.	.	.
Instructor05	Not 3D	1.4	Selected response	2	Associate's	2	0	.	2	.	.	.	.	.
Instructor05	Not 3D	1.4	Selected response	2	Associate's	1	0	.	.	.	.	.	.	.
Instructor05	Not 3D	1.4	Selected response	2	Associate's	1	0	.	.	.	.	.	.	.
Instructor05	Not 3D	1.4	Selected response	2	Associate's	1	0	.	.	.	.	.	.	.
Instructor05	Not 3D	1.4	Selected response	2	Associate's	2	0	.	.	.	.	.	.	.
Instructor05	Not 3D	1.4	Selected response	2	Associate's	1	0	.	.	.	.	.	.	.
Instructor05	Not 3D	1.4	Selected response	2	Associate's	1	0	.	.	.	.	.	.	.
Instructor05	Not 3D	1.4	Selected response	2	Associate's	1	0	.	.	.	.	.	.	.
Instructor05	Not 3D	1.4	Selected response	2	Associate's	1	0	.	.	.	.	.	.	.
Instructor05	Not 3D	1.4	Selected response	2	Associate's	1	0	.	.	.	.	.	.	.
Instructor05	Not 3D	1.4	Selected response	2	Associate's	1	0	.	.	.	.	.	.	.
Instructor05	Not 3D	1.4	Selected response	2	Associate's	2	0	.	.	.	.	.	.	.
Instructor05	Not 3D	1.4	Selected response	2	Associate's	2	0	.	.	.	.	.	2	.
Instructor05	Not 3D	5	Constructed response	2	Associate's	2	0	.	.	.	.	.	.	.
Instructor05	Not 3D	5	Constructed response	2	Associate's	4	0	.	.	.	.	.	.	.
Instructor05	Not 3D	20	Constructed response	2	Associate's	2	0	.	.	.	.	.	.	.
Instructor06	Not 3D	2.08	Selected response	4	Doctoral	2	0	.	2	.	.	.	.	.
Instructor06	Not 3D	2.08	Selected response	4	Doctoral	1	0	.	.	.	.	.	.	.
Instructor06	Not 3D	2.08	Selected response	4	Doctoral	2	0	.	.	.	.	.	2	.
Instructor06	Not 3D	2.08	Selected response	4	Doctoral	1	0	.	.	.	.	.	.	.
Instructor06	Not 3D	2.08	Constructed response	4	Doctoral	2	0	.	3	.	.	.	.	.
Instructor06	Not 3D	2.08	Selected response	4	Doctoral	2	0	.	.	.	.	.	2	.
Instructor06	Not 3D	2.08	Selected response	4	Doctoral	2	0	.	.	.	.	.	2	.
Instructor06	Not 3D	2.08	Constructed response	4	Doctoral	1	0	.	.	.	.	.	.	.
Instructor06	Not 3D	2.08	Selected response	4	Doctoral	2	0	.	.	.	.	.	2	.
Instructor06	Not 3D	2.08	Selected response	4	Doctoral	1	0	.	.	.	.	.	.	.
Instructor06	Not 3D	2.08	Selected response	4	Doctoral	1	0	.	.	.	.	.	.	.
Instructor06	Not 3D	2.08	Selected response	4	Doctoral	2	0	.	.	.	.	.	2	.
Instructor06	Not 3D	2.08	Constructed response	4	Doctoral	1	0	.	.	.	.	.	.	.
Instructor06	Not 3D	2.08	Selected response	4	Doctoral	2	0	.	.	.	.	.	2	.
Instructor06	Not 3D	2.08	Constructed response	4	Doctoral	1	0	.	.	.	.	.	.	.
Instructor06	3D	4.17	Constructed response	4	Doctoral	4	1	.	.	.	.	.	4	.
Instructor06	Not 3D	2.08	Selected response	4	Doctoral	2	0	.	.	.	.	.	2	.
Instructor06	Not 3D	2.08	Selected response	4	Doctoral	2	0	.	.	.	.	.	2	.
Instructor06	Not 3D	6.25	Constructed response	4	Doctoral	2	0	.	.	.	.	.	3	.
Instructor06	3D	20.83	Constructed response	4	Doctoral	3	1	.	.	.	.	.	4	.
Instructor06	Not 3D	2.08	Selected response	4	Doctoral	1	0	.	.	.	.	.	.	.
Instructor06	Not 3D	2.08	Selected response	4	Doctoral	2	0	.	.	.	.	.	2	.
Instructor06	Not 3D	2.08	Constructed response	4	Doctoral	1	0	.	.	.	.	.	.	.
Instructor06	Not 3D	2.08	Selected response	4	Doctoral	2	0	.	.	.	.	.	2	.
Instructor06	Not 3D	2.08	Selected response	4	Doctoral	2	0	.	.	.	.	.	2	.
Instructor06	3D	6.25	Constructed response	4	Doctoral	5	1	.	.	.	.	.	.	3
Instructor06	Not 3D	2.08	Selected response	4	Doctoral	2	0	.	.	.	.	.	2	.
Instructor06	Not 3D	2.08	Selected response	4	Doctoral	2	0	.	2	.	.	.	.	.
Instructor06	Not 3D	2.08	Selected response	4	Doctoral	2	0	.	.	.	.	.	2	.
Instructor06	Not 3D	6.25	Constructed response	4	Doctoral	2	0	.	.	.	.	.	3	.
Instructor06	Not 3D	2.08	Selected response	4	Doctoral	1	0	.	.	.	.	.	.	.
Instructor06	Not 3D	2.08	Selected response	4	Doctoral	2	0	.	2	.	.	.	.	.
Instructor07	Not 3D	1.74	Selected response	3	Doctoral	1	0	.	.	.	.	.	.	.
Instructor07	Not 3D	1.74	Selected response	3	Doctoral	1	0	.	.	.	.	.	.	.
Instructor07	Not 3D	1.74	Selected response	3	Doctoral	1	0	.	2	.	.	.	.	.
Instructor07	Not 3D	1.74	Selected response	3	Doctoral	1	0	.	.	.	.	.	.	.
Instructor07	Not 3D	1.74	Selected response	3	Doctoral	1	0	.	.	.	.	.	.	.
Instructor07	Not 3D	1.74	Selected response	3	Doctoral	1	0	.	.	.	.	.	.	.
Instructor07	Not 3D	1.74	Selected response	3	Doctoral	1	0	.	.	.	.	.	.	.
Instructor07	Not 3D	1.74	Selected response	3	Doctoral	1	0	.	.	.	.	.	2	.
Instructor07	Not 3D	1.74	Selected response	3	Doctoral	1	0	.	.	.	.	.	.	.
Instructor07	Not 3D	1.74	Selected response	3	Doctoral	2	0	.	.	.	.	.	.	.
Instructor07	3D	1.74	Selected response	3	Doctoral	4	1	.	.	.	4	.	.	.
Instructor07	Not 3D	1.74	Selected response	3	Doctoral	1	0	.	.	.	.	.	.	.
Instructor07	Not 3D	1.74	Selected response	3	Doctoral	1	0	.	.	.	.	.	.	.
Instructor07	Not 3D	1.74	Selected response	3	Doctoral	2	0	.	.	.	.	.	2	.
Instructor07	Not 3D	1.74	Selected response	3	Doctoral	2	0	.	.	.	.	.	2	.
Instructor07	Not 3D	1.74	Selected response	3	Doctoral	2	0	.	.	.	.	.	.	.
Instructor07	Not 3D	1.74	Selected response	3	Doctoral	3	0	.	.	.	.	2	.	.
Instructor07	Not 3D	1.74	Selected response	3	Doctoral	2	0	.	.	.	.	.	2	.
Instructor07	Not 3D	1.74	Selected response	3	Doctoral	2	0	.	.	.	.	.	2	.
Instructor07	Not 3D	1.74	Selected response	3	Doctoral	3	0	.	.	.	.	2	.	.
Instructor07	Not 3D	1.74	Selected response	3	Doctoral	2	0	.	.	.	.	.	2	.
Instructor07	Not 3D	1.74	Selected response	3	Doctoral	1	0	.	.	.	.	.	.	.
Instructor07	Not 3D	1.74	Selected response	3	Doctoral	1	0	.	.	.	.	.	.	.
Instructor07	Not 3D	1.74	Selected response	3	Doctoral	1	0	.	.	.	.	.	.	.
Instructor07	Not 3D	1.74	Selected response	3	Doctoral	2	0	.	.	.	.	.	3	.
Instructor07	Not 3D	1.74	Selected response	3	Doctoral	1	0	.	.	.	.	.	.	.
Instructor07	Not 3D	1.74	Selected response	3	Doctoral	2	0	.	.	.	.	.	3	.
Instructor07	Not 3D	1.74	Selected response	3	Doctoral	1	0	.	.	.	.	.	.	.
Instructor07	Not 3D	1.74	Selected response	3	Doctoral	1	0	.	.	.	.	.	.	.
Instructor07	Not 3D	13.04	Selected response	3	Doctoral	2	0	.	.	.	.	.	.	.
Instructor07	Not 3D	1.74	Selected response	3	Doctoral	2	0	.	2	.	.	.	.	.
Instructor07	Not 3D	1.74	Selected response	3	Doctoral	2	0	.	2	.	.	.	.	.
Instructor07	Not 3D	1.74	Selected response	3	Doctoral	2	0	.	2	.	.	.	.	.
Instructor07	Not 3D	1.74	Selected response	3	Doctoral	2	0	.	2	.	.	.	.	.
Instructor07	Not 3D	4.35	Constructed response	3	Doctoral	3	0	.	.	.	.	2	.	.
Instructor07	Not 3D	4.35	Constructed response	3	Doctoral	3	0	.	.	.	.	2	.	.
Instructor07	Not 3D	1.74	Selected response	3	Doctoral	2	0	.	2	.	.	.	.	.
Instructor07	Not 3D	1.74	Selected response	3	Doctoral	2	0	.	2	.	.	.	.	.
Instructor07	3D	8.7	Constructed response	3	Doctoral	4	1	.	4	.	.	.	.	.
Instructor07	3D	8.7	Constructed response	3	Doctoral	6	1	.	.	3	.	.	.	.
Instructor08	Not 3D	3.33	Selected response	5	Doctoral	4	0	.	.	2	.	.	.	.
Instructor08	Not 3D	3.33	Selected response	5	Doctoral	4	1	.	.	.	4	.	.	.
Instructor08	Not 3D	3.33	Selected response	5	Doctoral	1	0	.	.	.	.	.	.	.
Instructor08	Not 3D	3.33	Selected response	5	Doctoral	1	0	.	.	.	.	.	.	.
Instructor08	Not 3D	3.33	Selected response	5	Doctoral	1	0	.	.	.	.	.	.	.
Instructor08	Not 3D	3.33	Selected response	5	Doctoral	2	0	.	2	.	.	.	.	.
Instructor08	Not 3D	3.33	Selected response	5	Doctoral	2	0	.	2	.	.	.	.	.
Instructor08	Not 3D	3.33	Selected response	5	Doctoral	2	0	.	2	.	.	.	.	.
Instructor08	Not 3D	3.33	Selected response	5	Doctoral	2	0	.	2	.	.	.	.	.
Instructor08	Not 3D	3.33	Selected response	5	Doctoral	3	0	.	3	.	.	.	.	.
Instructor08	Not 3D	3.33	Selected response	5	Doctoral	2	0	.	.	.	.	.	2	.
Instructor08	Not 3D	3.33	Selected response	5	Doctoral	4	0	.	2	.	.	.	.	.
Instructor08	3D	3.33	Selected response	5	Doctoral	5	1	.	.	.	4	.	.	.
Instructor08	Not 3D	3.33	Selected response	5	Doctoral	2	0	.	.	.	.	.	2	.
Instructor08	Not 3D	3.33	Selected response	5	Doctoral	2	0	.	3	.	.	.	.	.
Instructor08	Not 3D	3.33	Selected response	5	Doctoral	1	0	.	.	.	.	.	.	.
Instructor08	Not 3D	3.33	Selected response	5	Doctoral	2	0	.	.	.	.	.	.	.
Instructor08	Not 3D	3.33	Selected response	5	Doctoral	1	0	.	.	.	.	.	.	.
Instructor08	3D	3.33	Selected response	5	Doctoral	4	1	.	.	.	4	.	.	.
Instructor08	Not 3D	3.33	Selected response	5	Doctoral	1	0	.	.	.	.	.	.	.
Instructor08	Not 3D	3.33	Selected response	5	Doctoral	1	0	.	.	.	.	.	.	.
Instructor08	Not 3D	3.33	Selected response	5	Doctoral	1	0	.	.	.	.	.	.	.
Instructor08	Not 3D	3.33	Selected response	5	Doctoral	1	0	.	.	.	.	.	.	.
Instructor08	3D	3.33	Selected response	5	Doctoral	3	1	.	.	.	.	.	4	.
Instructor08	Not 3D	3.33	Selected response	5	Doctoral	3	0	.	3	.	.	.	.	.
Instructor08	3D	3.33	Selected response	5	Doctoral	4	1	.	.	.	4	.	.	.
Instructor08	Not 3D	3.33	Selected response	5	Doctoral	5	0	.	.	.	.	.	3	.
Instructor08	Not 3D	3.33	Selected response	5	Doctoral	2	0	.	.	.	.	.	.	.
Instructor08	Not 3D	3.33	Selected response	5	Doctoral	2	0	.	.	.	.	.	.	.
Instructor08	Not 3D	3.33	Selected response	5	Doctoral	1	0	.	.	.	.	.	.	.
Instructor09	Not 3D	23.33	Constructed response	2	Baccalaureate	2	0	.	.	2	.	.	.	.
Instructor09	Not 3D	6.67	Constructed response	2	Baccalaureate	1	0	.	.	.	.	.	.	.
Instructor09	3D	16.67	Constructed response	2	Baccalaureate	4	1	.	.	.	.	.	4	.
Instructor09	Not 3D	20	Constructed response	2	Baccalaureate	2	0	.	2	.	.	.	.	.
Instructor09	Not 3D	6.67	Constructed response	2	Baccalaureate	2	0	.	.	.	.	.	2	.
Instructor09	3D	16.67	Constructed response	2	Baccalaureate	4	1	.	.	.	.	.	4	.
Instructor09	Not 3D	10	Constructed response	2	Baccalaureate	5	0	.	.	.	.	.	.	.
Instructor10	3D	36	Constructed response	4	Doctoral	5	1	.	4	.	.	.	4	.
Instructor10	3D	20	Constructed response	4	Doctoral	4	1	.	.	.	.	2	4	.
Instructor10	3D	24	Constructed response	4	Doctoral	6	1	.	4	.	.	.	4	.
Instructor10	3D	20	Constructed response	4	Doctoral	6	1	.	4	.	.	3	.	.
Instructor11	3D	5	Selected response	4	Doctoral	5	1	.	.	.	4	.	.	.
Instructor11	Not 3D	5	Selected response	4	Doctoral	1	0	.	.	.	.	.	.	.
Instructor11	Not 3D	5	Selected response	4	Doctoral	2	0	.	.	.	.	.	.	.
Instructor11	3D	5	Selected response	4	Doctoral	4	1	.	.	.	.	.	4	.
Instructor11	Not 3D	5	Selected response	4	Doctoral	2	0	.	.	.	.	.	2	.
Instructor11	Not 3D	5	Selected response	4	Doctoral	2	0	.	.	.	.	.	.	.
Instructor11	Not 3D	5	Selected response	4	Doctoral	2	0	.	.	.	.	.	.	.
Instructor11	Not 3D	5	Selected response	4	Doctoral	2	1	.	.	.	.	.	.	3
Instructor11	Not 3D	5	Selected response	4	Doctoral	2	0	.	.	.	.	.	3	.
Instructor11	Not 3D	5	Selected response	4	Doctoral	2	0	.	.	.	.	.	3	.
Instructor11	Not 3D	5	Selected response	4	Doctoral	1	0	.	.	.	.	.	2	.
Instructor11	Not 3D	5	Selected response	4	Doctoral	2	0	.	.	.	.	.	2	.
Instructor11	3D	5	Selected response	4	Doctoral	2	1	.	.	.	.	.	4	.
Instructor11	Not 3D	5	Selected response	4	Doctoral	2	0	.	.	.	.	.	2	.
Instructor11	Not 3D	5	Selected response	4	Doctoral	1	0	.	.	.	.	.	.	.
Instructor11	Not 3D	5	Selected response	4	Doctoral	2	0	.	.	.	.	.	2	.
Instructor11	Not 3D	5	Selected response	4	Doctoral	2	0	.	.	.	.	.	2	.
Instructor11	3D	5	Selected response	4	Doctoral	5	1	.	.	.	4	.	.	.
Instructor11	Not 3D	5	Selected response	4	Doctoral	2	0	.	.	.	.	.	.	.
Instructor11	Not 3D	5	Selected response	4	Doctoral	1	0	.	.	.	.	.	.	.
Instructor12	Not 3D	4	Selected response	5	Associate's	2	0	.	.	.	.	.	.	.
Instructor12	Not 3D	2	Selected response	5	Associate's	2	0	.	.	.	.	.	2	.
Instructor12	Not 3D	2	Constructed response	5	Associate's	4	0	.	.	.	.	.	3	.
Instructor12	Not 3D	3	Selected response	5	Associate's	2	0	.	.	.	.	.	.	.
Instructor12	Not 3D	2	Selected response	5	Associate's	1	0	.	.	.	.	.	.	.
Instructor12	Not 3D	3	Constructed response	5	Associate's	1	0	.	.	.	.	.	.	.
Instructor12	Not 3D	2	Selected response	5	Associate's	2	0	.	.	.	.	.	2	.
Instructor12	Not 3D	2	Selected response	5	Associate's	1	0	.	.	.	.	.	.	.
Instructor12	Not 3D	4	Constructed response	5	Associate's	2	0	.	.	.	.	.	3	.
Instructor12	Not 3D	2	Selected response	5	Associate's	2	0	.	3	.	.	.	.	.
Instructor12	Not 3D	2	Selected response	5	Associate's	2	0	.	.	.	.	.	.	.
Instructor12	Not 3D	2	Selected response	5	Associate's	1	0	.	.	.	.	.	.	.
Instructor12	Not 3D	2	Selected response	5	Associate's	1	0	.	.	.	.	.	.	.
Instructor12	Not 3D	2	Selected response	5	Associate's	1	0	.	.	.	.	.	.	.
Instructor12	Not 3D	2	Selected response	5	Associate's	2	0	.	.	.	.	.	2	.
Instructor12	Not 3D	2	Selected response	5	Associate's	2	0	.	.	.	.	.	2	.
Instructor12	Not 3D	2	Selected response	5	Associate's	2	0	.	.	.	.	.	2	.
Instructor12	Not 3D	2	Selected response	5	Associate's	2	0	.	.	.	.	.	2	.
Instructor12	Not 3D	2	Constructed response	5	Associate's	2	0	.	.	.	.	.	2	.
Instructor12	Not 3D	4	Selected response	5	Associate's	2	0	.	.	.	.	.	.	.
Instructor12	Not 3D	2	Selected response	5	Associate's	2	0	.	.	.	.	.	2	.
Instructor12	Not 3D	2	Selected response	5	Associate's	2	0	.	.	.	.	.	2	.
Instructor12	Not 3D	2	Selected response	5	Associate's	2	0	.	.	.	.	.	2	.
Instructor12	Not 3D	2	Selected response	5	Associate's	1	0	.	.	.	.	.	.	.
Instructor12	Not 3D	2	Constructed response	5	Associate's	1	0	.	.	.	.	.	.	.
Instructor12	Not 3D	2	Selected response	5	Associate's	2	0	.	.	.	.	.	.	.
Instructor12	Not 3D	2	Selected response	5	Associate's	1	0	.	.	.	.	.	.	.
Instructor12	Not 3D	2	Selected response	5	Associate's	1	0	.	.	.	.	.	.	.
Instructor12	Not 3D	2	Selected response	5	Associate's	2	0	.	.	.	.	.	2	.
Instructor12	Not 3D	4	Constructed response	5	Associate's	4	0	.	.	.	.	.	.	.
Instructor12	Not 3D	2	Selected response	5	Associate's	1	0	.	.	.	.	.	.	.
Instructor12	Not 3D	2	Selected response	5	Associate's	1	0	.	.	.	.	.	.	.
Instructor12	Not 3D	2	Selected response	5	Associate's	3	0	.	.	.	.	2	.	.
Instructor12	Not 3D	2	Selected response	5	Associate's	1	0	.	.	.	.	.	.	.
Instructor12	Not 3D	2	Selected response	5	Associate's	1	0	.	.	.	.	.	.	.
Instructor12	Not 3D	2	Selected response	5	Associate's	1	0	.	.	.	.	.	.	.
Instructor12	3D	4	Constructed response	5	Associate's	4	1	.	.	.	4	.	.	.
Instructor12	Not 3D	3	Constructed response	5	Associate's	2	0	.	.	.	.	.	2	.
Instructor12	3D	3	Constructed response	5	Associate's	2	1	.	.	.	.	.	4	.
Instructor12	Not 3D	4	Constructed response	5	Associate's	1	0	.	.	.	.	.	.	.
Instructor12	Not 3D	4	Constructed response	5	Associate's	2	0	.	.	.	.	.	.	.
Instructor13	3D	25	Constructed response	4	Associate's	6	1	2	4	.	.	.	.	3
Instructor13	3D	25	Constructed response	4	Associate's	6	1	.	3	3	.	.	.	.
Instructor13	3D	25	Constructed response	4	Associate's	4	1	2	.	.	4	.	4	.
Instructor13	3D	25	Constructed response	4	Associate's	3	1	.	.	.	.	3	4	.
Instructor14	3D	5.33	Constructed response	3	Associate's	3	1	.	4	.	.	.	.	.
Instructor14	3D	5.33	Constructed response	3	Associate's	3	1	.	.	.	.	.	4	.
Instructor14	3D	5.33	Constructed response	3	Associate's	4	1	.	.	.	.	.	4	.
Instructor14	3D	5.33	Constructed response	3	Associate's	4	1	.	4	.	.	.	.	.
Instructor14	3D	5.33	Constructed response	3	Associate's	2	1	.	.	.	.	.	4	.
Instructor14	3D	5.33	Constructed response	3	Associate's	3	1	.	4	.	.	.	.	.
Instructor14	3D	5.33	Constructed response	3	Associate's	4	1	.	4	.	.	.	.	.
Instructor14	Not 3D	5.33	Constructed response	3	Associate's	2	0	.	3	.	.	.	.	.
Instructor14	3D	5.33	Constructed response	3	Associate's	3	1	.	.	.	.	.	4	.
Instructor14	3D	5.33	Constructed response	3	Associate's	4	1	.	.	.	.	.	4	.
Instructor14	3D	5.33	Constructed response	3	Associate's	5	1	.	.	.	.	.	4	.
Instructor14	3D	5.33	Constructed response	3	Associate's	4	1	.	4	.	.	.	.	.
Instructor14	3D	5.33	Constructed response	3	Associate's	4	1	.	4	.	.	.	.	.
Instructor14	Not 3D	1.33	Selected response	3	Associate's	2	0	.	.	.	.	.	2	.
Instructor14	Not 3D	1.33	Selected response	3	Associate's	1	0	.	.	.	.	.	.	.
Instructor14	Not 3D	1.33	Selected response	3	Associate's	1	0	.	.	.	.	.	.	.
Instructor14	Not 3D	1.33	Selected response	3	Associate's	1	0	.	.	.	.	.	.	.
Instructor14	Not 3D	1.33	Selected response	3	Associate's	2	0	.	3	.	.	.	.	.
Instructor14	Not 3D	1.33	Selected response	3	Associate's	2	0	.	.	.	.	.	.	.
Instructor14	Not 3D	1.33	Selected response	3	Associate's	1	0	.	.	.	.	.	.	.
Instructor14	Not 3D	1.33	Selected response	3	Associate's	1	0	.	.	.	.	.	.	.
Instructor14	Not 3D	1.33	Selected response	3	Associate's	1	0	.	2	.	.	.	.	.
Instructor14	Not 3D	1.33	Selected response	3	Associate's	1	0	.	.	.	.	.	.	.
Instructor14	Not 3D	1.33	Selected response	3	Associate's	1	0	.	.	.	.	.	.	.
Instructor14	Not 3D	1.33	Selected response	3	Associate's	1	0	.	2	.	.	.	.	.
Instructor14	Not 3D	1.33	Selected response	3	Associate's	2	0	.	.	.	.	.	.	.
Instructor14	Not 3D	1.33	Selected response	3	Associate's	1	0	.	.	.	.	.	.	.
Instructor14	Not 3D	1.33	Selected response	3	Associate's	1	0	.	.	.	.	.	.	.
Instructor14	Not 3D	1.33	Selected response	3	Associate's	2	0	.	.	.	.	.	.	.
Instructor14	Not 3D	1.33	Selected response	3	Associate's	2	0	.	.	.	.	.	2	.
Instructor14	Not 3D	1.33	Selected response	3	Associate's	1	0	.	.	.	.	.	.	.
Instructor14	Not 3D	1.33	Selected response	3	Associate's	1	0	.	.	.	.	.	.	.
Instructor14	Not 3D	1.33	Selected response	3	Associate's	2	0	.	.	.	.	.	.	.
Instructor14	Not 3D	1.33	Selected response	3	Associate's	2	0	.	.	.	.	.	.	.
Instructor14	Not 3D	1.33	Selected response	3	Associate's	1	0	.	.	.	.	.	.	.
Instructor14	Not 3D	1.33	Selected response	3	Associate's	1	0	.	.	.	.	.	.	.
Instructor15	Not 3D	1.96	Selected response	5	Doctoral	1	0	.	.	.	.	.	.	.
Instructor15	Not 3D	1.96	Selected response	5	Doctoral	3	0	.	.	.	.	2	.	.
Instructor15	Not 3D	1.96	Selected response	5	Doctoral	1	0	.	.	.	.	.	.	.
Instructor15	Not 3D	1.96	Selected response	5	Doctoral	1	0	.	.	.	.	.	.	.
Instructor15	Not 3D	1.96	Selected response	5	Doctoral	3	0	.	.	.	.	.	2	.
Instructor15	Not 3D	1.96	Selected response	5	Doctoral	1	0	.	.	.	.	.	.	.
Instructor15	Not 3D	1.96	Selected response	5	Doctoral	2	0	.	.	.	.	.	.	.
Instructor15	Not 3D	1.96	Selected response	5	Doctoral	2	0	.	2	.	.	.	.	.
Instructor15	Not 3D	1.96	Selected response	5	Doctoral	1	0	.	.	.	.	.	.	.
Instructor15	Not 3D	1.96	Selected response	5	Doctoral	3	0	.	.	.	.	2	.	.
Instructor15	Not 3D	1.96	Selected response	5	Doctoral	1	0	.	.	.	.	.	.	.
Instructor15	Not 3D	1.96	Selected response	5	Doctoral	1	0	.	.	.	.	.	.	.
Instructor15	Not 3D	1.96	Selected response	5	Doctoral	2	0	.	3	.	.	.	.	.
Instructor15	Not 3D	1.96	Selected response	5	Doctoral	2	0	.	.	.	.	.	2	.
Instructor15	Not 3D	1.96	Selected response	5	Doctoral	2	0	.	.	.	.	.	.	.
Instructor15	Not 3D	1.96	Selected response	5	Doctoral	1	0	.	.	.	.	.	.	.
Instructor15	Not 3D	1.96	Selected response	5	Doctoral	2	0	.	.	.	.	.	.	.
Instructor15	Not 3D	1.96	Selected response	5	Doctoral	3	0	.	.	.	.	2	.	.
Instructor15	Not 3D	1.96	Selected response	5	Doctoral	3	0	.	.	.	.	2	.	.
Instructor15	Not 3D	1.96	Selected response	5	Doctoral	2	0	.	.	.	.	.	.	.
Instructor15	Not 3D	1.96	Selected response	5	Doctoral	4	0	.	2	.	.	.	.	.
Instructor15	Not 3D	1.96	Selected response	5	Doctoral	3	0	.	.	.	.	2	.	.
Instructor15	Not 3D	1.96	Selected response	5	Doctoral	3	0	.	.	.	.	2	.	.
Instructor15	3D	1.96	Selected response	5	Doctoral	4	1	.	.	.	4	.	.	.
Instructor15	Not 3D	1.96	Selected response	5	Doctoral	1	0	.	.	.	.	.	.	.
Instructor15	Not 3D	1.96	Selected response	5	Doctoral	3	0	.	.	.	.	.	2	.
Instructor15	Not 3D	1.96	Selected response	5	Doctoral	1	0	.	.	.	.	.	.	.
Instructor15	Not 3D	1.96	Selected response	5	Doctoral	1	0	.	.	.	.	.	.	.
Instructor15	Not 3D	1.96	Selected response	5	Doctoral	2	0	.	2	.	.	.	.	.
Instructor15	Not 3D	1.96	Selected response	5	Doctoral	4	0	.	.	.	.	.	3	.
Instructor15	Not 3D	1.96	Selected response	5	Doctoral	3	0	.	3	.	.	.	.	.
Instructor15	Not 3D	1.96	Selected response	5	Doctoral	3	0	.	3	.	.	.	.	.
Instructor15	Not 3D	1.96	Selected response	5	Doctoral	2	0	.	2	.	.	.	.	.
Instructor15	Not 3D	1.96	Selected response	5	Doctoral	2	0	.	.	.	.	.	2	.
Instructor15	Not 3D	1.96	Selected response	5	Doctoral	1	0	.	.	.	.	.	.	.
Instructor15	Not 3D	1.96	Selected response	5	Doctoral	4	0	.	.	.	.	.	2	.
Instructor15	Not 3D	1.96	Selected response	5	Doctoral	2	0	.	.	.	.	.	2	.
Instructor15	Not 3D	1.96	Selected response	5	Doctoral	1	0	.	.	.	.	.	.	.
Instructor15	Not 3D	1.96	Selected response	5	Doctoral	3	0	.	.	.	.	2	.	.
Instructor15	Not 3D	1.96	Selected response	5	Doctoral	1	0	.	.	.	.	.	.	.
Instructor15	3D	1.96	Selected response	5	Doctoral	4	1	.	.	.	4	.	.	.
Instructor15	Not 3D	1.96	Selected response	5	Doctoral	2	0	.	.	.	.	.	.	.
Instructor15	Not 3D	1.96	Selected response	5	Doctoral	3	0	.	3	.	.	.	.	.
Instructor15	Not 3D	1.96	Selected response	5	Doctoral	4	0	.	.	.	.	.	3	.
Instructor15	Not 3D	1.96	Selected response	5	Doctoral	2	0	.	2	.	.	.	.	.
Instructor15	Not 3D	1.96	Selected response	5	Doctoral	3	0	.	3	.	.	.	.	.
Instructor15	Not 3D	1.96	Selected response	5	Doctoral	1	0	.	2	.	.	.	.	.
Instructor15	Not 3D	1.96	Selected response	5	Doctoral	2	0	.	3	.	.	.	.	.
Instructor15	Not 3D	1.96	Selected response	5	Doctoral	1	0	.	.	.	.	.	.	.
Instructor15	Not 3D	1.96	Selected response	5	Doctoral	2	0	.	2	.	.	.	.	.
Instructor15	Not 3D	1.96	Selected response	5	Doctoral	2	0	.	2	.	.	.	.	.
Instructor16	Not 3D	2.67	Selected response	5	Doctoral	2	0	.	2	.	.	.	.	.
Instructor16	Not 3D	2.67	Selected response	5	Doctoral	1	0	.	2	.	.	.	.	.
Instructor16	Not 3D	2.67	Selected response	5	Doctoral	1	0	.	2	.	.	.	.	.
Instructor16	Not 3D	2.67	Selected response	5	Doctoral	1	0	.	2	.	.	.	.	.
Instructor16	Not 3D	2.67	Selected response	5	Doctoral	1	0	.	2	.	.	.	.	.
Instructor16	Not 3D	2.67	Selected response	5	Doctoral	1	0	.	2	.	.	.	.	.
Instructor16	Not 3D	2.67	Selected response	5	Doctoral	1	0	.	.	.	.	.	.	.
Instructor16	Not 3D	2.67	Selected response	5	Doctoral	2	0	.	2	.	.	.	.	.
Instructor16	Not 3D	2.67	Selected response	5	Doctoral	2	0	.	2	.	.	.	.	.
Instructor16	Not 3D	2.67	Selected response	5	Doctoral	1	0	.	.	.	.	.	.	.
Instructor16	Not 3D	2.67	Selected response	5	Doctoral	1	0	.	.	.	.	.	.	.
Instructor16	Not 3D	2.67	Selected response	5	Doctoral	2	0	.	.	.	.	.	2	.
Instructor16	Not 3D	2.67	Selected response	5	Doctoral	2	0	.	.	.	.	.	2	.
Instructor16	Not 3D	2.67	Selected response	5	Doctoral	2	0	.	.	.	.	.	.	.
Instructor16	Not 3D	2.67	Selected response	5	Doctoral	3	0	.	.	.	.	.	2	.
Instructor16	Not 3D	2.67	Selected response	5	Doctoral	1	0	.	.	.	.	.	.	.
Instructor16	Not 3D	2.67	Selected response	5	Doctoral	4	0	.	3	.	.	.	.	.
Instructor16	Not 3D	2.67	Selected response	5	Doctoral	2	0	.	2	.	.	.	.	.
Instructor16	Not 3D	2.67	Selected response	5	Doctoral	3	0	.	3	.	.	.	.	.
Instructor16	Not 3D	2.67	Selected response	5	Doctoral	1	0	.	.	.	.	.	.	.
Instructor16	Not 3D	2.67	Selected response	5	Doctoral	2	0	.	.	.	.	.	2	.
Instructor16	Not 3D	2.67	Constructed response	5	Doctoral	1	0	.	.	.	.	.	.	.
Instructor16	Not 3D	2.67	Constructed response	5	Doctoral	2	0	.	3	.	.	.	.	.
Instructor16	Not 3D	2.67	Selected response	5	Doctoral	1	0	.	.	.	.	.	.	.
Instructor16	Not 3D	2.67	Selected response	5	Doctoral	2	0	.	.	.	.	.	3	.
Instructor16	Not 3D	2.67	Constructed response	5	Doctoral	2	0	.	2	.	.	.	.	.
Instructor16	Not 3D	2.67	Selected response	5	Doctoral	2	0	.	.	2	.	.	.	.
Instructor16	Not 3D	2.67	Selected response	5	Doctoral	2	0	.	.	.	.	.	2	.
Instructor16	Not 3D	2.67	Selected response	5	Doctoral	2	0	.	.	.	.	.	2	.
Instructor16	Not 3D	2.67	Selected response	5	Doctoral	4	0	.	3	.	.	.	.	.
Instructor16	Not 3D	2.67	Selected response	5	Doctoral	3	0	.	3	.	.	.	.	.
Instructor16	3D	5.33	Constructed response	5	Doctoral	4	1	.	4	.	.	.	.	.
Instructor16	3D	4	Constructed response	5	Doctoral	2	1	.	.	.	.	.	4	.
Instructor16	3D	8	Constructed response	5	Doctoral	2	1	.	.	.	.	.	4	.
Instructor17	Not 3D	4	Selected response	5	Doctoral	3	0	.	.	.	.	2	.	.
Instructor17	Not 3D	4	Selected response	5	Doctoral	2	0	.	.	.	.	.	2	.
Instructor17	3D	4	Selected response	5	Doctoral	2	1	.	.	.	.	.	4	.
Instructor17	Not 3D	4	Selected response	5	Doctoral	1	0	.	.	.	.	.	.	.
Instructor17	Not 3D	4	Selected response	5	Doctoral	3	0	.	.	.	.	2	.	.
Instructor17	Not 3D	4	Selected response	5	Doctoral	2	0	.	2	.	.	.	.	.
Instructor17	Not 3D	4	Selected response	5	Doctoral	2	0	.	3	.	.	.	.	.
Instructor17	Not 3D	4	Selected response	5	Doctoral	2	0	.	3	.	.	.	.	.
Instructor17	Not 3D	4	Selected response	5	Doctoral	2	0	.	.	.	.	.	.	.
Instructor17	Not 3D	4	Selected response	5	Doctoral	1	0	.	.	.	.	.	.	.
Instructor17	Not 3D	4	Selected response	5	Doctoral	2	0	.	.	.	.	.	.	.
Instructor17	Not 3D	4	Selected response	5	Doctoral	2	0	.	.	.	.	.	2	.
Instructor17	Not 3D	4	Selected response	5	Doctoral	2	0	.	.	.	.	.	.	.
Instructor17	Not 3D	4	Selected response	5	Doctoral	2	0	.	.	2	.	.	.	.
Instructor17	Not 3D	4	Selected response	5	Doctoral	3	0	.	.	.	.	.	3	.
Instructor17	Not 3D	4	Selected response	5	Doctoral	2	0	.	.	.	.	.	2	.
Instructor17	Not 3D	4	Selected response	5	Doctoral	2	0	.	.	.	.	.	.	.
Instructor17	3D	4	Selected response	5	Doctoral	3	1	.	.	.	4	.	.	.
Instructor17	Not 3D	4	Selected response	5	Doctoral	2	0	.	.	.	.	.	2	.
Instructor17	Not 3D	4	Selected response	5	Doctoral	2	0	.	.	.	.	.	2	.
Instructor17	Not 3D	4	Selected response	5	Doctoral	3	0	.	.	.	.	2	.	.
Instructor17	Not 3D	4	Selected response	5	Doctoral	2	0	.	.	.	.	.	.	.
Instructor17	Not 3D	4	Selected response	5	Doctoral	2	0	.	2	.	.	.	.	.
Instructor17	Not 3D	4	Selected response	5	Doctoral	2	0	.	.	.	.	.	.	.
Instructor17	Not 3D	4	Selected response	5	Doctoral	2	0	.	.	.	.	.	2	.
Instructor18	Not 3D	2.5	Selected response	5	Doctoral	2	0	.	.	.	.	.	.	.
Instructor18	Not 3D	2.5	Selected response	5	Doctoral	2	0	.	.	.	.	.	.	.
Instructor18	Not 3D	2.5	Selected response	5	Doctoral	2	0	.	.	.	.	.	.	.
Instructor18	Not 3D	2.5	Selected response	5	Doctoral	3	0	.	.	.	.	2	.	.
Instructor18	Not 3D	2.5	Selected response	5	Doctoral	1	0	.	.	.	.	.	.	.
Instructor18	Not 3D	2.5	Selected response	5	Doctoral	1	0	.	.	.	.	.	.	.
Instructor18	Not 3D	2.5	Selected response	5	Doctoral	1	0	.	.	.	.	.	.	.
Instructor18	Not 3D	2.5	Selected response	5	Doctoral	1	0	.	.	.	.	.	.	.
Instructor18	Not 3D	2.5	Selected response	5	Doctoral	1	0	.	.	.	.	.	.	.
Instructor18	Not 3D	2.5	Selected response	5	Doctoral	1	0	.	.	.	.	.	.	.
Instructor18	Not 3D	2.5	Selected response	5	Doctoral	1	0	.	.	.	.	.	.	.
Instructor18	Not 3D	2.5	Selected response	5	Doctoral	3	0	.	.	.	.	.	2	.
Instructor18	Not 3D	2.5	Selected response	5	Doctoral	2	0	.	3	.	.	.	.	.
Instructor18	Not 3D	2.5	Selected response	5	Doctoral	1	0	.	.	.	.	.	.	.
Instructor18	Not 3D	2.5	Selected response	5	Doctoral	1	0	.	.	.	.	.	.	.
Instructor18	Not 3D	2.5	Selected response	5	Doctoral	1	0	.	.	.	.	.	.	.
Instructor18	Not 3D	2.5	Selected response	5	Doctoral	4	0	.	3	.	.	.	.	.
Instructor18	Not 3D	2.5	Selected response	5	Doctoral	1	0	.	.	.	.	.	.	.
Instructor18	Not 3D	2.5	Selected response	5	Doctoral	1	0	.	.	.	.	.	.	.
Instructor18	Not 3D	2.5	Selected response	5	Doctoral	1	0	.	.	.	.	.	.	.
Instructor18	Not 3D	2.5	Selected response	5	Doctoral	1	0	.	.	.	.	.	.	.
Instructor18	Not 3D	2.5	Selected response	5	Doctoral	2	0	.	2	.	.	.	.	.
Instructor18	Not 3D	2.5	Selected response	5	Doctoral	3	0	.	.	.	.	.	2	.
Instructor18	Not 3D	2.5	Selected response	5	Doctoral	4	0	.	3	.	.	.	.	.
Instructor18	Not 3D	2.5	Selected response	5	Doctoral	1	0	.	.	.	.	.	.	.
Instructor18	Not 3D	2.5	Selected response	5	Doctoral	1	0	.	.	.	.	.	.	.
Instructor18	Not 3D	2.5	Selected response	5	Doctoral	1	0	.	.	.	.	.	.	.
Instructor18	Not 3D	2.5	Selected response	5	Doctoral	1	0	.	.	.	.	.	.	.
Instructor18	Not 3D	2.5	Selected response	5	Doctoral	1	0	.	.	.	.	.	.	.
Instructor18	Not 3D	2.5	Selected response	5	Doctoral	1	0	.	.	.	.	.	.	.
Instructor18	Not 3D	2.5	Selected response	5	Doctoral	1	0	.	.	.	.	.	.	.
Instructor18	Not 3D	2.5	Selected response	5	Doctoral	3	0	.	.	.	.	.	3	.
Instructor18	Not 3D	2.5	Selected response	5	Doctoral	1	0	.	.	.	.	.	.	.
Instructor18	Not 3D	2.5	Selected response	5	Doctoral	3	0	.	.	.	.	2	.	.
Instructor18	Not 3D	2.5	Selected response	5	Doctoral	3	0	.	3	.	.	2	.	.
Instructor18	Not 3D	2.5	Selected response	5	Doctoral	1	0	.	.	.	.	.	.	.
Instructor18	Not 3D	2.5	Selected response	5	Doctoral	2	0	.	.	.	.	.	.	.
Instructor18	Not 3D	2.5	Selected response	5	Doctoral	1	0	.	.	.	.	.	.	.
Instructor18	Not 3D	2.5	Selected response	5	Doctoral	1	0	.	.	.	.	.	.	.
Instructor18	Not 3D	2.5	Selected response	5	Doctoral	1	0	.	.	.	.	.	.	.
Instructor19	Not 3D	3	Selected response	3	Doctoral	1	0	.	.	.	.	.	.	.
Instructor19	Not 3D	3	Selected response	3	Doctoral	1	0	.	.	.	.	.	.	.
Instructor19	Not 3D	3	Selected response	3	Doctoral	1	0	.	.	.	.	.	.	.
Instructor19	Not 3D	3	Selected response	3	Doctoral	1	0	.	.	.	.	.	.	.
Instructor19	Not 3D	3	Selected response	3	Doctoral	1	0	.	.	.	.	.	.	.
Instructor19	Not 3D	3	Selected response	3	Doctoral	3	0	.	.	.	.	2	.	.
Instructor19	Not 3D	3	Selected response	3	Doctoral	1	0	.	.	.	.	.	.	.
Instructor19	Not 3D	3	Selected response	3	Doctoral	3	0	.	.	.	.	2	.	.
Instructor19	Not 3D	3	Selected response	3	Doctoral	2	0	.	2	.	.	.	.	.
Instructor19	Not 3D	3	Selected response	3	Doctoral	2	0	.	.	.	.	.	.	.
Instructor19	Not 3D	3	Selected response	3	Doctoral	1	0	.	.	.	.	.	.	.
Instructor19	Not 3D	3	Selected response	3	Doctoral	1	0	.	.	.	.	.	.	.
Instructor19	Not 3D	3	Selected response	3	Doctoral	2	0	.	.	.	.	.	.	.
Instructor19	Not 3D	3	Selected response	3	Doctoral	1	0	.	.	.	.	.	.	.
Instructor19	Not 3D	3	Selected response	3	Doctoral	2	0	.	2	.	.	.	.	.
Instructor19	Not 3D	3	Selected response	3	Doctoral	2	0	.	.	.	.	.	2	.
Instructor19	Not 3D	3	Selected response	3	Doctoral	2	1	.	.	.	.	.	4	.
Instructor19	3D	3	Selected response	3	Doctoral	4	1	.	.	.	4	.	.	.
Instructor19	Not 3D	3	Selected response	3	Doctoral	4	0	.	.	.	.	2	.	.
Instructor19	Not 3D	3	Selected response	3	Doctoral	2	0	.	2	.	.	.	.	.
Instructor19	Not 3D	10	Selected response	3	Doctoral	1	0	.	2	.	.	.	.	.
Instructor19	Not 3D	10	Constructed response	3	Doctoral	2	0	.	3	.	.	.	.	.
Instructor19	Not 3D	10	Selected response	3	Doctoral	1	0	.	.	.	.	.	.	.
Instructor19	Not 3D	10	Constructed response	3	Doctoral	3	0	.	2	.	.	2	3	.
Instructor20	Not 3D	1.43	Selected response	5	Doctoral	1	0	.	.	.	.	.	.	.
Instructor20	Not 3D	1.43	Selected response	5	Doctoral	2	0	.	3	.	.	.	.	.
Instructor20	Not 3D	1.43	Selected response	5	Doctoral	1	0	.	.	.	.	.	.	.
Instructor20	Not 3D	1.43	Selected response	5	Doctoral	1	0	.	.	.	.	.	.	.
Instructor20	Not 3D	1.43	Selected response	5	Doctoral	1	0	.	.	.	.	.	.	.
Instructor20	Not 3D	1.43	Selected response	5	Doctoral	2	0	.	2	.	.	.	.	.
Instructor20	Not 3D	1.43	Selected response	5	Doctoral	4	1	.	.	3	.	.	.	.
Instructor20	Not 3D	1.43	Selected response	5	Doctoral	1	0	.	.	.	.	.	.	.
Instructor20	Not 3D	1.43	Selected response	5	Doctoral	1	0	.	.	.	.	.	.	.
Instructor20	Not 3D	1.43	Selected response	5	Doctoral	2	0	.	2	.	.	.	.	.
Instructor20	Not 3D	1.43	Selected response	5	Doctoral	1	0	.	.	.	.	.	.	.
Instructor20	Not 3D	1.43	Selected response	5	Doctoral	1	0	.	.	.	.	.	.	.
Instructor20	Not 3D	1.43	Selected response	5	Doctoral	1	0	.	.	.	.	.	.	.
Instructor20	Not 3D	1.43	Selected response	5	Doctoral	1	0	.	.	.	.	.	.	.
Instructor20	Not 3D	1.43	Selected response	5	Doctoral	1	0	.	.	.	.	.	.	.
Instructor20	Not 3D	1.43	Selected response	5	Doctoral	2	0	.	.	.	.	.	.	.
Instructor20	Not 3D	1.43	Selected response	5	Doctoral	2	0	.	2	.	.	.	.	.
Instructor20	Not 3D	1.43	Selected response	5	Doctoral	1	0	.	.	.	.	.	.	.
Instructor20	Not 3D	1.43	Selected response	5	Doctoral	1	0	.	.	.	.	.	.	.
Instructor20	Not 3D	1.43	Selected response	5	Doctoral	1	0	.	.	.	.	.	.	.
Instructor20	Not 3D	1.43	Selected response	5	Doctoral	1	0	.	.	.	.	.	.	.
Instructor20	Not 3D	1.43	Selected response	5	Doctoral	1	0	.	.	.	.	.	.	.
Instructor20	Not 3D	1.43	Selected response	5	Doctoral	2	0	.	.	.	.	.	2	.
Instructor20	Not 3D	1.43	Selected response	5	Doctoral	2	0	.	.	.	.	.	.	.
Instructor20	Not 3D	1.43	Selected response	5	Doctoral	2	0	.	2	.	.	.	.	.
Instructor20	Not 3D	1.43	Selected response	5	Doctoral	1	0	.	.	.	.	.	.	.
Instructor20	Not 3D	1.43	Selected response	5	Doctoral	2	0	.	2	.	.	.	.	.
Instructor20	Not 3D	1.43	Selected response	5	Doctoral	1	0	.	.	.	.	.	.	.
Instructor20	Not 3D	1.43	Selected response	5	Doctoral	1	0	.	.	.	.	.	.	.
Instructor20	Not 3D	1.43	Selected response	5	Doctoral	1	0	.	.	.	.	.	.	.
Instructor20	Not 3D	1.43	Selected response	5	Doctoral	1	0	.	2	.	.	.	.	.
Instructor20	Not 3D	1.43	Selected response	5	Doctoral	1	0	.	.	.	.	.	.	.
Instructor20	Not 3D	1.43	Selected response	5	Doctoral	1	0	.	.	.	.	.	.	.
Instructor20	Not 3D	1.43	Selected response	5	Doctoral	2	0	.	2	.	.	.	.	.
Instructor20	Not 3D	1.43	Selected response	5	Doctoral	1	0	.	.	.	.	.	.	.
Instructor20	Not 3D	1.43	Selected response	5	Doctoral	1	0	.	.	.	.	.	.	.
Instructor20	Not 3D	1.43	Selected response	5	Doctoral	1	0	.	.	.	.	.	.	.
Instructor20	Not 3D	1.43	Selected response	5	Doctoral	1	0	.	2	.	.	.	.	.
Instructor20	Not 3D	1.43	Selected response	5	Doctoral	3	0	.	2	.	.	2	.	.
Instructor20	Not 3D	1.43	Selected response	5	Doctoral	2	0	.	.	.	.	.	.	.
Instructor20	Not 3D	1.43	Selected response	5	Doctoral	1	0	.	2	.	.	.	.	.
Instructor20	Not 3D	1.43	Selected response	5	Doctoral	1	0	.	.	.	.	.	.	.
Instructor20	Not 3D	1.43	Selected response	5	Doctoral	3	0	.	.	.	.	2	.	.
Instructor20	Not 3D	1.43	Selected response	5	Doctoral	1	0	.	.	.	.	.	.	.
Instructor20	Not 3D	1.43	Selected response	5	Doctoral	1	0	.	2	.	.	.	.	.
Instructor20	Not 3D	1.43	Selected response	5	Doctoral	3	0	.	.	.	.	2	.	.
Instructor20	Not 3D	1.43	Selected response	5	Doctoral	1	0	.	.	.	.	.	.	.
Instructor20	Not 3D	1.43	Selected response	5	Doctoral	2	0	.	.	.	.	.	.	.
Instructor20	Not 3D	1.43	Selected response	5	Doctoral	4	0	.	.	.	.	.	2	.
Instructor20	Not 3D	1.43	Selected response	5	Doctoral	1	0	.	.	.	.	.	.	.
Instructor20	Not 3D	1.43	Selected response	5	Doctoral	1	0	.	.	.	.	.	.	.
Instructor20	Not 3D	1.43	Selected response	5	Doctoral	1	0	.	2	.	.	.	.	.
Instructor20	Not 3D	1.43	Selected response	5	Doctoral	1	0	.	2	.	.	.	.	.
Instructor20	Not 3D	1.43	Selected response	5	Doctoral	1	0	.	2	.	.	.	.	.
Instructor20	Not 3D	1.43	Selected response	5	Doctoral	1	0	.	2	.	.	.	.	.
Instructor20	Not 3D	1.43	Selected response	5	Doctoral	1	0	.	2	.	.	.	.	.
Instructor20	Not 3D	1.43	Selected response	5	Doctoral	2	0	.	3	.	.	.	.	.
Instructor20	Not 3D	1.43	Selected response	5	Doctoral	2	0	.	.	.	.	.	3	.
Instructor20	Not 3D	1.43	Selected response	5	Doctoral	3	0	.	3	.	.	.	.	.
Instructor20	Not 3D	1.43	Selected response	5	Doctoral	2	0	.	3	.	.	.	.	.
Instructor20	Not 3D	1.43	Selected response	5	Doctoral	2	0	.	2	.	.	.	.	.
Instructor20	Not 3D	1.43	Selected response	5	Doctoral	2	0	.	2	.	.	.	.	.
Instructor20	Not 3D	1.43	Selected response	5	Doctoral	2	0	.	2	.	.	.	.	.
Instructor20	Not 3D	1.43	Selected response	5	Doctoral	2	0	.	2	.	.	.	.	.
Instructor20	Not 3D	1.43	Selected response	5	Doctoral	1	0	.	.	.	.	.	2	.
Instructor20	Not 3D	1.43	Selected response	5	Doctoral	1	0	.	2	.	.	.	.	.
Instructor20	Not 3D	1.43	Selected response	5	Doctoral	2	0	.	.	.	.	.	3	.
Instructor20	Not 3D	1.43	Selected response	5	Doctoral	2	0	.	.	.	.	.	3	.
Instructor20	Not 3D	1.43	Selected response	5	Doctoral	2	0	.	2	.	.	.	.	.
Instructor20	Not 3D	1.43	Selected response	5	Doctoral	2	0	.	3	.	.	.	.	.
Instructor21	Not 3D	2	Selected response	5	Doctoral	1	0	.	.	.	.	.	.	.
Instructor21	Not 3D	2	Selected response	5	Doctoral	1	0	.	.	.	.	.	.	.
Instructor21	Not 3D	2	Selected response	5	Doctoral	1	0	.	.	.	.	.	.	.
Instructor21	Not 3D	2	Selected response	5	Doctoral	2	0	.	.	.	.	.	2	.
Instructor21	Not 3D	2	Selected response	5	Doctoral	3	0	.	.	.	.	.	2	.
Instructor21	Not 3D	2	Selected response	5	Doctoral	2	0	.	.	2	.	.	.	.
Instructor21	Not 3D	2	Selected response	5	Doctoral	2	0	.	.	2	.	.	.	.
Instructor21	Not 3D	2	Selected response	5	Doctoral	2	0	.	.	2	.	.	.	.
Instructor21	Not 3D	2	Selected response	5	Doctoral	4	1	.	.	.	4	3	.	.
Instructor21	Not 3D	2	Selected response	5	Doctoral	3	0	.	.	.	.	2	.	.
Instructor21	Not 3D	2	Selected response	5	Doctoral	3	0	.	.	.	.	2	.	.
Instructor21	3D	2	Selected response	5	Doctoral	4	1	.	.	.	4	.	.	.
Instructor21	Not 3D	2	Selected response	5	Doctoral	3	0	.	.	.	.	2	.	.
Instructor21	Not 3D	2	Selected response	5	Doctoral	3	0	.	.	.	.	2	.	.
Instructor21	Not 3D	2	Selected response	5	Doctoral	3	0	.	.	.	.	2	.	.
Instructor21	3D	2	Selected response	5	Doctoral	4	1	.	.	.	4	.	.	.
Instructor21	Not 3D	2	Selected response	5	Doctoral	4	0	.	.	.	.	.	3	.
Instructor21	Not 3D	2	Selected response	5	Doctoral	3	0	.	.	.	.	.	2	.
Instructor21	Not 3D	2	Selected response	5	Doctoral	3	0	.	.	.	.	2	.	.
Instructor21	Not 3D	2	Selected response	5	Doctoral	4	0	.	.	.	.	.	2	.
Instructor21	Not 3D	2	Selected response	5	Doctoral	4	0	.	.	.	.	.	2	.
Instructor21	Not 3D	2	Selected response	5	Doctoral	4	0	.	.	.	.	.	2	.
Instructor21	Not 3D	2	Selected response	5	Doctoral	3	0	.	.	.	.	2	.	.
Instructor21	Not 3D	2	Selected response	5	Doctoral	2	0	.	.	.	.	.	2	.
Instructor21	Not 3D	2	Selected response	5	Doctoral	3	0	.	.	.	.	2	.	.
Instructor21	Not 3D	2	Selected response	5	Doctoral	3	0	.	.	.	.	2	.	.
Instructor21	Not 3D	2	Selected response	5	Doctoral	3	0	.	.	.	.	2	.	.
Instructor21	3D	2	Selected response	5	Doctoral	3	1	.	.	.	.	.	4	.
Instructor21	Not 3D	2	Selected response	5	Doctoral	3	0	.	.	.	.	2	.	.
Instructor21	3D	2	Selected response	5	Doctoral	3	1	.	.	.	.	.	4	.
Instructor21	Not 3D	2	Selected response	5	Doctoral	3	0	.	.	.	.	2	.	.
Instructor21	Not 3D	2	Selected response	5	Doctoral	3	0	.	.	.	.	2	.	.
Instructor21	Not 3D	2	Selected response	5	Doctoral	1	0	.	.	.	.	.	.	.
Instructor21	Not 3D	2	Selected response	5	Doctoral	2	0	.	.	.	.	.	2	.
Instructor21	Not 3D	2	Selected response	5	Doctoral	3	0	.	.	.	.	2	.	.
Instructor21	Not 3D	2	Selected response	5	Doctoral	3	0	.	.	.	.	2	.	.
Instructor21	Not 3D	2	Selected response	5	Doctoral	2	0	.	3	.	.	.	.	.
Instructor21	Not 3D	2	Selected response	5	Doctoral	2	0	.	3	.	.	.	.	.
Instructor21	Not 3D	2	Selected response	5	Doctoral	2	1	.	3	.	4	.	.	.
Instructor21	Not 3D	2	Selected response	5	Doctoral	3	0	.	.	.	.	2	.	.
Instructor21	Not 3D	2	Selected response	5	Doctoral	3	0	.	.	.	.	2	.	.
Instructor21	Not 3D	2	Selected response	5	Doctoral	2	0	.	.	.	.	.	2	.
Instructor21	Not 3D	2	Selected response	5	Doctoral	2	0	.	3	.	.	.	.	.
Instructor21	Not 3D	2	Selected response	5	Doctoral	3	0	.	3	.	.	2	.	.
Instructor21	Not 3D	2	Selected response	5	Doctoral	2	0	.	.	.	.	.	.	.
Instructor21	Not 3D	2	Selected response	5	Doctoral	2	0	.	.	.	.	.	.	.
Instructor21	Not 3D	2	Selected response	5	Doctoral	2	0	.	2	.	.	.	.	.
Instructor21	Not 3D	2	Selected response	5	Doctoral	4	0	.	2	.	.	.	.	.
Instructor21	Not 3D	2	Selected response	5	Doctoral	3	0	.	3	.	.	.	.	.
Instructor21	3D	2	Selected response	5	Doctoral	5	1	.	4	.	.	.	.	.
Instructor22	Not 3D	2.78	Selected response	4	Master's	2	0	.	.	.	.	.	2	.
Instructor22	3D	2.78	Selected response	4	Master's	4	1	.	.	.	4	.	.	.
Instructor22	Not 3D	2.78	Selected response	4	Master's	2	0	.	.	.	.	.	.	.
Instructor22	Not 3D	2.78	Selected response	4	Master's	4	0	.	.	.	.	.	2	.
Instructor22	Not 3D	2.78	Selected response	4	Master's	4	0	.	.	.	.	.	2	.
Instructor22	Not 3D	2.78	Selected response	4	Master's	4	0	.	.	.	.	.	2	.
Instructor22	Not 3D	2.78	Selected response	4	Master's	3	0	.	.	.	.	.	2	.
Instructor22	Not 3D	2.78	Selected response	4	Master's	3	0	.	.	.	.	2	.	.
Instructor22	Not 3D	2.78	Selected response	4	Master's	4	0	.	.	.	.	.	2	.
Instructor22	Not 3D	2.78	Selected response	4	Master's	2	0	.	2	.	.	.	.	.
Instructor22	Not 3D	2.78	Selected response	4	Master's	2	0	.	2	.	.	.	.	.
Instructor22	Not 3D	2.78	Selected response	4	Master's	2	0	.	2	.	.	.	.	.
Instructor22	Not 3D	2.78	Selected response	4	Master's	2	0	.	2	.	.	.	.	.
Instructor22	Not 3D	2.78	Selected response	4	Master's	2	0	.	2	.	.	.	.	.
Instructor22	Not 3D	2.78	Selected response	4	Master's	4	0	.	3	.	.	.	.	.
Instructor22	Not 3D	2.78	Selected response	4	Master's	4	0	.	3	.	.	.	.	.
Instructor22	Not 3D	2.78	Selected response	4	Master's	4	0	.	3	.	.	.	.	.
Instructor22	Not 3D	2.78	Selected response	4	Master's	2	0	.	3	.	.	.	.	.
Instructor22	Not 3D	2.78	Selected response	4	Master's	4	0	.	3	.	.	.	.	.
Instructor22	Not 3D	2.78	Selected response	4	Master's	4	0	.	3	.	.	.	.	.
Instructor22	Not 3D	2.78	Selected response	4	Master's	4	0	.	3	.	.	.	.	.
Instructor22	Not 3D	2.78	Selected response	4	Master's	2	0	.	.	.	.	.	2	.
Instructor22	Not 3D	2.78	Selected response	4	Master's	3	0	.	.	.	.	2	.	.
Instructor22	Not 3D	2.78	Selected response	4	Master's	3	0	.	.	.	.	2	.	.
Instructor22	Not 3D	2.78	Selected response	4	Master's	3	0	.	.	.	.	2	.	.
Instructor22	Not 3D	2.78	Selected response	4	Master's	3	0	.	.	.	.	2	.	.
Instructor22	3D	2.78	Selected response	4	Master's	4	1	.	.	.	4	.	.	.
Instructor22	Not 3D	2.78	Selected response	4	Master's	3	0	.	.	.	.	2	.	.
Instructor22	3D	2.78	Selected response	4	Master's	4	1	.	.	.	4	.	.	.
Instructor22	Not 3D	2.78	Selected response	4	Master's	2	0	.	.	.	.	.	.	.
Instructor22	Not 3D	2.08	Selected response	4	Master's	1	0	.	.	.	.	.	.	.
Instructor22	Not 3D	4.86	Selected response	4	Master's	1	0	.	.	.	.	.	.	.
Instructor22	Not 3D	1.39	Selected response	4	Master's	1	0	.	.	.	.	.	.	.
Instructor22	Not 3D	1.39	Selected response	4	Master's	1	0	.	.	.	.	.	.	.
Instructor22	Not 3D	2.78	Selected response	4	Master's	1	0	.	.	.	.	.	.	.
Instructor22	Not 3D	2.78	Selected response	4	Master's	2	0	.	.	.	.	.	2	.
Instructor22	Not 3D	1.39	Selected response	4	Master's	1	0	.	.	.	.	.	.	.
Instructor23	Not 3D	2	Selected response	5	Doctoral	1	0	.	.	.	.	.	.	.
Instructor23	Not 3D	2	Selected response	5	Doctoral	1	0	.	.	.	.	.	.	.
Instructor23	Not 3D	2	Selected response	5	Doctoral	1	0	.	.	.	.	.	.	.
Instructor23	Not 3D	2	Selected response	5	Doctoral	2	0	.	.	.	.	.	.	.
Instructor23	Not 3D	2	Selected response	5	Doctoral	1	0	.	.	.	.	.	.	.
Instructor23	Not 3D	2	Selected response	5	Doctoral	2	0	.	.	.	.	.	.	.
Instructor23	Not 3D	2	Selected response	5	Doctoral	2	0	.	.	2	.	.	.	.
Instructor23	Not 3D	2	Selected response	5	Doctoral	1	0	.	.	.	.	.	.	.
Instructor23	Not 3D	2	Selected response	5	Doctoral	2	0	.	3	.	.	.	.	.
Instructor23	Not 3D	2	Selected response	5	Doctoral	1	0	.	.	.	.	.	.	.
Instructor23	Not 3D	2	Selected response	5	Doctoral	2	0	.	2	.	.	.	.	.
Instructor23	Not 3D	2	Selected response	5	Doctoral	1	0	.	.	.	.	.	.	.
Instructor23	Not 3D	2	Selected response	5	Doctoral	1	0	.	.	.	.	.	.	.
Instructor23	Not 3D	2	Selected response	5	Doctoral	2	0	.	3	.	.	.	.	.
Instructor23	Not 3D	2	Selected response	5	Doctoral	2	0	.	.	.	.	.	.	.
Instructor23	Not 3D	2	Selected response	5	Doctoral	2	0	.	.	.	.	.	2	.
Instructor23	Not 3D	2	Selected response	5	Doctoral	2	0	.	2	.	.	.	.	.
Instructor23	Not 3D	2	Selected response	5	Doctoral	1	0	.	.	.	.	.	.	.
Instructor23	Not 3D	2	Selected response	5	Doctoral	1	0	.	2	.	.	.	.	.
Instructor23	Not 3D	2	Selected response	5	Doctoral	1	0	.	.	.	.	.	.	.
Instructor23	Not 3D	2	Selected response	5	Doctoral	1	0	.	2	.	.	.	.	.
Instructor23	Not 3D	2	Selected response	5	Doctoral	2	0	.	.	.	.	.	2	.
Instructor23	Not 3D	2	Selected response	5	Doctoral	2	0	.	2	.	.	.	.	.
Instructor23	Not 3D	2	Selected response	5	Doctoral	1	0	.	.	.	.	.	.	.
Instructor23	Not 3D	2	Selected response	5	Doctoral	2	0	.	.	.	.	.	.	.
Instructor23	Not 3D	2	Selected response	5	Doctoral	1	0	.	.	.	.	.	.	.
Instructor23	Not 3D	2	Selected response	5	Doctoral	2	0	.	2	.	.	.	.	.
Instructor23	Not 3D	2	Selected response	5	Doctoral	2	0	.	.	.	.	.	2	.
Instructor23	Not 3D	2	Selected response	5	Doctoral	1	0	.	.	.	.	.	.	.
Instructor23	Not 3D	2	Selected response	5	Doctoral	2	0	.	2	.	.	.	.	.
Instructor23	Not 3D	2	Selected response	5	Doctoral	2	0	.	.	.	.	.	2	.
Instructor23	Not 3D	2	Selected response	5	Doctoral	1	0	.	.	.	.	.	2	.
Instructor23	Not 3D	2	Selected response	5	Doctoral	1	0	.	.	.	.	.	.	.
Instructor23	Not 3D	2	Selected response	5	Doctoral	2	0	.	.	.	.	.	2	.
Instructor23	Not 3D	2	Selected response	5	Doctoral	1	0	.	.	.	.	.	.	.
Instructor23	Not 3D	2	Selected response	5	Doctoral	1	0	.	2	.	.	.	.	.
Instructor23	Not 3D	2	Selected response	5	Doctoral	1	0	.	2	.	.	.	.	.
Instructor23	Not 3D	2	Selected response	5	Doctoral	1	0	.	2	.	.	.	.	.
Instructor23	Not 3D	2	Selected response	5	Doctoral	2	0	.	.	.	.	.	2	.
Instructor23	Not 3D	2	Selected response	5	Doctoral	1	0	.	.	.	.	.	.	.
Instructor23	Not 3D	2	Selected response	5	Doctoral	1	0	.	.	.	.	.	.	.
Instructor23	Not 3D	2	Selected response	5	Doctoral	2	0	.	.	.	.	.	2	.
Instructor23	Not 3D	2	Selected response	5	Doctoral	1	0	.	.	.	.	.	.	.
Instructor23	Not 3D	2	Selected response	5	Doctoral	1	0	.	.	.	.	.	.	.
Instructor23	Not 3D	2	Selected response	5	Doctoral	2	0	.	.	.	.	.	2	.
Instructor23	Not 3D	2	Selected response	5	Doctoral	2	0	.	.	.	.	.	2	.
Instructor23	Not 3D	2	Selected response	5	Doctoral	2	0	.	.	.	.	.	2	.
Instructor23	Not 3D	2	Selected response	5	Doctoral	1	0	.	.	.	.	.	.	.
Instructor23	Not 3D	2	Selected response	5	Doctoral	1	0	.	.	.	.	.	.	.
Instructor23	Not 3D	2	Selected response	5	Doctoral	1	0	.	.	.	.	.	.	.
Instructor24	Not 3D	2.5	Selected response	4	Doctoral	3	0	.	3	.	.	2	.	.
Instructor24	Not 3D	2.5	Selected response	4	Doctoral	1	0	.	.	.	.	.	.	.
Instructor24	Not 3D	2.5	Selected response	4	Doctoral	1	0	.	.	.	.	.	.	.
Instructor24	Not 3D	2.5	Selected response	4	Doctoral	3	0	.	.	.	.	.	3	.
Instructor24	Not 3D	2.5	Selected response	4	Doctoral	4	0	.	3	.	.	.	.	.
Instructor24	3D	2.5	Selected response	4	Doctoral	3	1	.	.	.	.	.	4	.
Instructor24	Not 3D	2.5	Selected response	4	Doctoral	2	0	.	.	.	.	.	.	.
Instructor24	Not 3D	2.5	Selected response	4	Doctoral	2	0	.	.	.	.	.	2	.
Instructor24	Not 3D	2.5	Selected response	4	Doctoral	3	0	.	.	.	.	.	3	.
Instructor24	Not 3D	2.5	Selected response	4	Doctoral	1	0	.	.	.	.	.	.	.
Instructor24	Not 3D	2.5	Selected response	4	Doctoral	2	0	.	.	.	.	.	2	.
Instructor24	Not 3D	2.5	Selected response	4	Doctoral	1	0	.	.	.	.	.	.	.
Instructor24	Not 3D	2.5	Selected response	4	Doctoral	1	0	.	.	.	.	.	2	.
Instructor24	Not 3D	2.5	Selected response	4	Doctoral	2	0	.	.	.	.	.	.	.
Instructor24	Not 3D	2.5	Selected response	4	Doctoral	1	0	.	.	.	.	.	.	.
Instructor24	Not 3D	2.5	Selected response	4	Doctoral	1	0	.	.	.	.	.	.	.
Instructor24	Not 3D	2.5	Selected response	4	Doctoral	1	0	.	.	.	.	.	.	.
Instructor24	Not 3D	2.5	Selected response	4	Doctoral	1	0	.	.	.	.	.	.	.
Instructor24	Not 3D	2.5	Selected response	4	Doctoral	1	0	.	.	.	.	.	.	.
Instructor24	Not 3D	2.5	Selected response	4	Doctoral	2	0	.	.	.	.	.	.	.
Instructor24	Not 3D	2.5	Selected response	4	Doctoral	1	0	.	.	.	.	.	.	.
Instructor24	Not 3D	2.5	Selected response	4	Doctoral	2	0	.	.	.	.	.	2	.
Instructor24	Not 3D	2.5	Selected response	4	Doctoral	1	0	.	.	.	.	.	.	.
Instructor24	Not 3D	2.5	Selected response	4	Doctoral	2	0	.	.	.	.	.	.	.
Instructor24	Not 3D	2.5	Selected response	4	Doctoral	1	0	.	.	.	.	.	.	.
Instructor24	Not 3D	2.5	Selected response	4	Doctoral	1	0	.	.	.	.	.	.	.
Instructor24	Not 3D	2.5	Selected response	4	Doctoral	2	0	.	.	.	.	.	2	.
Instructor24	Not 3D	2.5	Selected response	4	Doctoral	1	0	.	.	.	.	.	.	.
Instructor24	Not 3D	2.5	Selected response	4	Doctoral	1	0	.	.	.	.	.	.	.
Instructor24	Not 3D	2.5	Selected response	4	Doctoral	1	0	.	.	.	.	.	.	.
Instructor24	Not 3D	2.5	Selected response	4	Doctoral	1	0	.	.	.	.	.	.	.
Instructor24	Not 3D	2.5	Selected response	4	Doctoral	1	0	.	.	.	.	.	.	.
Instructor24	Not 3D	2.5	Selected response	4	Doctoral	1	0	.	.	.	.	.	.	.
Instructor24	Not 3D	2.5	Selected response	4	Doctoral	2	0	.	.	.	.	.	.	.
Instructor24	Not 3D	2.5	Selected response	4	Doctoral	2	0	.	.	.	.	.	3	.
Instructor24	Not 3D	2.5	Selected response	4	Doctoral	2	0	.	.	.	.	.	.	.
Instructor24	3D	2.5	Selected response	4	Doctoral	3	1	.	.	.	.	.	4	.
Instructor24	Not 3D	2.5	Selected response	4	Doctoral	1	0	.	.	.	.	.	.	.
Instructor24	3D	2.5	Constructed response	4	Doctoral	4	1	.	.	.	4	.	.	.
Instructor24	Not 3D	2.5	Constructed response	4	Doctoral	6	0	.	3	.	3	.	.	.
Instructor25	Not 3D	1.33	Selected response	5	Baccalaureate	1	0	.	.	.	.	.	.	.
Instructor25	Not 3D	1.33	Selected response	5	Baccalaureate	2	0	.	.	.	.	.	2	.
Instructor25	3D	1.33	Selected response	5	Baccalaureate	4	1	.	.	.	.	.	4	.
Instructor25	Not 3D	1.33	Selected response	5	Baccalaureate	1	0	.	.	.	.	.	.	.
Instructor25	Not 3D	1.33	Selected response	5	Baccalaureate	1	0	.	.	.	.	.	.	.
Instructor25	Not 3D	1.33	Selected response	5	Baccalaureate	2	0	.	.	.	.	.	3	.
Instructor25	Not 3D	1.33	Selected response	5	Baccalaureate	2	0	.	.	.	.	.	.	.
Instructor25	Not 3D	1.33	Selected response	5	Baccalaureate	1	0	.	.	.	.	.	.	.
Instructor25	Not 3D	1.33	Selected response	5	Baccalaureate	1	0	.	.	.	.	.	.	.
Instructor25	Not 3D	1.33	Selected response	5	Baccalaureate	1	0	.	.	.	.	.	.	.
Instructor25	Not 3D	1.33	Selected response	5	Baccalaureate	1	0	.	.	.	.	.	.	.
Instructor25	Not 3D	1.33	Selected response	5	Baccalaureate	1	0	.	.	.	.	.	.	.
Instructor25	Not 3D	1.33	Selected response	5	Baccalaureate	1	0	.	.	.	.	.	.	.
Instructor25	Not 3D	1.33	Selected response	5	Baccalaureate	1	0	.	.	.	.	.	.	.
Instructor25	Not 3D	1.33	Selected response	5	Baccalaureate	1	0	.	.	.	.	.	.	.
Instructor25	Not 3D	1.33	Selected response	5	Baccalaureate	1	0	.	.	.	.	.	.	.
Instructor25	Not 3D	1.33	Selected response	5	Baccalaureate	1	0	.	.	.	.	.	.	.
Instructor25	Not 3D	1.33	Selected response	5	Baccalaureate	1	0	.	.	.	.	.	.	.
Instructor25	3D	1.33	Selected response	5	Baccalaureate	3	1	.	.	.	.	.	4	.
Instructor25	3D	1.33	Selected response	5	Baccalaureate	3	1	.	.	.	.	.	4	.
Instructor25	Not 3D	1.33	Selected response	5	Baccalaureate	1	0	.	.	.	.	.	.	.
Instructor25	Not 3D	1.33	Selected response	5	Baccalaureate	2	0	.	.	.	.	.	.	.
Instructor25	Not 3D	1.33	Selected response	5	Baccalaureate	1	0	.	.	.	.	.	.	.
Instructor25	Not 3D	1.33	Selected response	5	Baccalaureate	1	0	.	.	.	.	.	.	.
Instructor25	3D	1.33	Selected response	5	Baccalaureate	4	1	.	.	.	.	.	4	.
Instructor25	Not 3D	8	Constructed response	5	Baccalaureate	2	0	.	.	.	.	.	3	.
Instructor25	Not 3D	8	Constructed response	5	Baccalaureate	2	0	.	.	.	.	.	3	.
Instructor25	Not 3D	8	Constructed response	5	Baccalaureate	2	0	.	.	.	.	.	.	.
Instructor25	Not 3D	6.67	Constructed response	5	Baccalaureate	2	0	.	.	.	.	.	.	.
Instructor25	3D	6.67	Constructed response	5	Baccalaureate	4	1	.	.	.	.	.	4	.
Instructor25	3D	4	Constructed response	5	Baccalaureate	2	1	.	4	.	.	.	.	.
Instructor25	3D	4	Constructed response	5	Baccalaureate	2	1	.	4	.	.	.	.	.
Instructor25	Not 3D	5.33	Constructed response	5	Baccalaureate	2	0	.	3	.	.	.	.	.
Instructor25	Not 3D	5.33	Constructed response	5	Baccalaureate	2	0	.	3	.	.	.	.	.
Instructor25	Not 3D	10.67	Constructed response	5	Baccalaureate	1	0	.	.	.	.	.	.	.
Instructor26	Not 3D	5	Selected response	3	Associate's	2	0	.	.	.	.	.	.	.
Instructor26	Not 3D	5	Selected response	3	Associate's	1	0	.	.	.	.	.	.	.
Instructor26	Not 3D	5	Selected response	3	Associate's	2	0	.	.	.	.	.	.	.
Instructor26	Not 3D	5	Selected response	3	Associate's	2	0	.	.	.	.	.	2	.
Instructor26	Not 3D	5	Selected response	3	Associate's	1	0	.	.	.	.	.	.	.
Instructor26	Not 3D	5	Selected response	3	Associate's	1	0	.	.	.	.	.	.	.
Instructor26	Not 3D	5	Selected response	3	Associate's	1	0	.	.	.	.	.	.	.
Instructor26	Not 3D	5	Selected response	3	Associate's	2	0	.	.	.	.	.	2	.
Instructor26	Not 3D	5	Selected response	3	Associate's	2	0	.	.	.	.	.	.	.
Instructor26	Not 3D	5	Selected response	3	Associate's	1	0	.	.	.	.	.	.	.
Instructor26	Not 3D	5	Selected response	3	Associate's	1	0	.	.	.	.	.	.	.
Instructor26	Not 3D	5	Selected response	3	Associate's	1	0	.	.	.	.	.	.	.
Instructor26	Not 3D	5	Selected response	3	Associate's	2	0	.	3	.	.	.	.	.
Instructor26	Not 3D	5	Selected response	3	Associate's	2	0	.	.	.	.	.	2	.
Instructor26	Not 3D	5	Selected response	3	Associate's	2	0	.	.	.	.	.	2	.
Instructor26	Not 3D	10	Selected response	3	Associate's	1	0	.	.	.	.	.	.	.
Instructor26	Not 3D	5	Selected response	3	Associate's	2	0	.	.	.	.	.	.	.
Instructor26	Not 3D	5	Selected response	3	Associate's	1	0	.	.	.	.	.	.	.
Instructor26	Not 3D	5	Selected response	3	Associate's	1	0	.	.	.	.	.	.	.
Instructor27	Not 3D	1.19	Selected response	4	Associate's	1	0	.	.	.	.	.	.	.
Instructor27	Not 3D	1.19	Selected response	4	Associate's	1	0	.	.	.	.	.	.	.
Instructor27	Not 3D	1.19	Selected response	4	Associate's	1	0	.	.	.	.	.	.	.
Instructor27	Not 3D	1.19	Selected response	4	Associate's	1	0	.	.	.	.	.	.	.
Instructor27	Not 3D	1.19	Selected response	4	Associate's	1	0	.	.	.	.	.	.	.
Instructor27	Not 3D	1.19	Selected response	4	Associate's	1	0	.	.	.	.	.	.	.
Instructor27	Not 3D	1.19	Selected response	4	Associate's	1	0	.	.	.	.	.	.	.
Instructor27	Not 3D	1.19	Selected response	4	Associate's	2	0	.	.	.	.	.	.	.
Instructor27	Not 3D	1.19	Selected response	4	Associate's	2	0	.	.	.	.	.	.	.
Instructor27	Not 3D	1.19	Selected response	4	Associate's	2	0	.	.	.	.	.	.	.
Instructor27	Not 3D	1.19	Selected response	4	Associate's	3	0	.	.	.	.	2	.	.
Instructor27	Not 3D	1.19	Selected response	4	Associate's	3	0	.	.	.	.	2	.	.
Instructor27	Not 3D	1.19	Selected response	4	Associate's	2	0	.	.	2	.	.	.	.
Instructor27	Not 3D	1.19	Selected response	4	Associate's	2	0	.	.	2	.	.	.	.
Instructor27	Not 3D	1.19	Selected response	4	Associate's	2	0	.	.	2	.	.	.	.
Instructor27	Not 3D	1.19	Selected response	4	Associate's	2	0	.	.	2	.	.	.	.
Instructor27	Not 3D	1.19	Selected response	4	Associate's	4	0	.	.	.	.	.	3	.
Instructor27	Not 3D	1.19	Selected response	4	Associate's	3	0	.	.	.	.	.	2	.
Instructor27	Not 3D	1.19	Selected response	4	Associate's	2	0	.	3	.	.	.	.	.
Instructor27	Not 3D	1.19	Selected response	4	Associate's	2	0	.	.	.	.	.	2	.
Instructor27	3D	1.19	Selected response	4	Associate's	4	1	.	.	.	4	.	.	.
Instructor27	Not 3D	1.19	Selected response	4	Associate's	3	0	.	.	.	.	.	2	.
Instructor27	Not 3D	1.19	Selected response	4	Associate's	4	0	.	2	.	.	.	.	.
Instructor27	Not 3D	1.19	Selected response	4	Associate's	4	0	.	2	.	.	.	.	.
Instructor27	Not 3D	1.19	Selected response	4	Associate's	2	0	.	3	.	.	.	.	.
Instructor27	Not 3D	1.19	Selected response	4	Associate's	2	0	.	3	.	.	.	.	.
Instructor27	Not 3D	1.19	Selected response	4	Associate's	2	0	.	.	.	.	.	.	.
Instructor27	Not 3D	1.19	Selected response	4	Associate's	3	0	.	.	.	.	2	.	.
Instructor27	Not 3D	1.19	Selected response	4	Associate's	1	0	.	.	.	.	.	.	.
Instructor27	Not 3D	1.19	Selected response	4	Associate's	1	0	.	.	.	.	.	.	.
Instructor27	Not 3D	1.19	Selected response	4	Associate's	1	0	.	.	.	.	.	.	.
Instructor27	Not 3D	1.19	Selected response	4	Associate's	1	0	.	.	.	.	.	.	.
Instructor27	Not 3D	1.19	Selected response	4	Associate's	1	0	.	.	.	.	.	.	.
Instructor27	Not 3D	1.19	Selected response	4	Associate's	1	0	.	.	.	.	.	.	.
Instructor27	Not 3D	1.19	Selected response	4	Associate's	1	0	.	.	.	.	.	.	.
Instructor27	Not 3D	1.19	Selected response	4	Associate's	1	0	.	.	.	.	.	.	.
Instructor27	Not 3D	1.19	Selected response	4	Associate's	2	0	.	2	.	.	.	.	.
Instructor27	Not 3D	1.19	Selected response	4	Associate's	4	0	.	3	.	.	.	.	.
Instructor27	Not 3D	1.19	Selected response	4	Associate's	2	0	.	3	.	.	.	.	.
Instructor27	Not 3D	1.19	Selected response	4	Associate's	2	0	.	.	.	.	.	.	.
Instructor27	Not 3D	1.19	Selected response	4	Associate's	1	0	.	.	.	.	.	.	.
Instructor27	Not 3D	1.19	Selected response	4	Associate's	1	0	.	.	.	.	.	.	.
Instructor27	Not 3D	1.19	Selected response	4	Associate's	1	0	.	.	.	.	.	.	.
Instructor27	Not 3D	1.19	Selected response	4	Associate's	1	0	.	.	.	.	.	.	.
Instructor27	Not 3D	1.19	Selected response	4	Associate's	1	0	.	.	.	.	.	.	.
Instructor27	Not 3D	1.19	Selected response	4	Associate's	1	0	.	2	.	.	.	.	.
Instructor27	Not 3D	1.19	Selected response	4	Associate's	1	0	.	2	.	.	.	.	.
Instructor27	Not 3D	1.19	Selected response	4	Associate's	1	0	.	2	.	.	.	.	.
Instructor27	Not 3D	1.19	Selected response	4	Associate's	1	0	.	2	.	.	.	.	.
Instructor27	Not 3D	1.19	Selected response	4	Associate's	1	0	.	2	.	.	.	.	.
Instructor27	Not 3D	1.19	Selected response	4	Associate's	2	0	.	.	.	.	.	2	.
Instructor27	Not 3D	1.19	Selected response	4	Associate's	2	0	.	.	.	.	.	2	.
Instructor27	Not 3D	1.19	Selected response	4	Associate's	2	0	.	.	.	.	.	2	.
Instructor27	Not 3D	1.19	Selected response	4	Associate's	2	0	.	.	.	.	.	2	.
Instructor27	Not 3D	1.19	Selected response	4	Associate's	3	0	.	.	.	.	.	3	.
Instructor27	Not 3D	1.19	Selected response	4	Associate's	3	0	.	.	.	.	2	.	.
Instructor27	Not 3D	1.19	Selected response	4	Associate's	2	0	.	.	.	.	.	2	.
Instructor27	Not 3D	1.19	Selected response	4	Associate's	2	0	.	2	.	.	.	.	.
Instructor27	Not 3D	1.19	Selected response	4	Associate's	2	0	.	2	.	.	.	.	.
Instructor27	Not 3D	1.19	Selected response	4	Associate's	2	0	.	2	.	.	.	.	.
Instructor27	Not 3D	1.19	Selected response	4	Associate's	2	0	.	2	.	.	.	.	.
Instructor27	Not 3D	1.19	Selected response	4	Associate's	2	0	.	2	.	.	.	.	.
Instructor27	Not 3D	1.19	Selected response	4	Associate's	2	0	.	2	.	.	.	.	.
Instructor27	Not 3D	1.19	Selected response	4	Associate's	2	0	.	2	.	.	.	.	.
Instructor27	Not 3D	1.19	Selected response	4	Associate's	2	0	.	2	.	.	.	.	.
Instructor27	Not 3D	1.19	Selected response	4	Associate's	2	0	.	2	.	.	.	.	.
Instructor27	Not 3D	1.19	Selected response	4	Associate's	2	0	.	3	.	.	.	.	.
Instructor27	Not 3D	1.19	Selected response	4	Associate's	4	0	.	3	.	.	.	.	.
Instructor27	3D	1.19	Selected response	4	Associate's	4	1	.	.	.	4	.	.	.
Instructor27	3D	1.19	Selected response	4	Associate's	4	1	.	.	.	4	.	.	.
Instructor27	Not 3D	1.19	Selected response	4	Associate's	3	0	.	.	.	.	2	.	.
Instructor27	Not 3D	1.19	Selected response	4	Associate's	3	0	.	.	.	.	2	.	.
Instructor27	Not 3D	1.19	Selected response	4	Associate's	3	0	.	.	.	.	2	.	.
Instructor27	Not 3D	1.19	Selected response	4	Associate's	2	0	.	.	.	.	.	2	.
Instructor27	Not 3D	1.19	Selected response	4	Associate's	1	0	.	.	.	.	.	.	.
Instructor27	Not 3D	1.19	Selected response	4	Associate's	1	0	.	.	.	.	.	.	.
Instructor27	Not 3D	1.19	Selected response	4	Associate's	1	0	.	.	.	.	.	.	.
Instructor27	Not 3D	1.19	Selected response	4	Associate's	1	0	.	.	.	.	.	.	.
Instructor27	Not 3D	1.19	Selected response	4	Associate's	1	0	.	2	.	.	.	.	.
Instructor27	Not 3D	1.19	Selected response	4	Associate's	1	0	.	2	.	.	.	.	.
Instructor27	Not 3D	1.19	Selected response	4	Associate's	2	0	.	2	.	.	.	.	.
Instructor27	Not 3D	1.19	Selected response	4	Associate's	2	0	.	2	.	.	.	.	.
Instructor27	Not 3D	1.19	Selected response	4	Associate's	4	0	.	3	.	.	.	.	.
Instructor27	Not 3D	1.19	Selected response	4	Associate's	4	0	.	3	.	.	.	.	.
Instructor28	Not 3D	2	Constructed response	3	Baccalaureate	1	0	.	.	.	.	.	.	.
Instructor28	Not 3D	2	Constructed response	3	Baccalaureate	1	0	.	.	.	.	.	.	.
Instructor28	Not 3D	2	Constructed response	3	Baccalaureate	1	0	.	.	.	.	.	.	.
Instructor28	Not 3D	2	Constructed response	3	Baccalaureate	1	0	.	.	.	.	.	.	.
Instructor28	Not 3D	2	Constructed response	3	Baccalaureate	1	0	.	.	.	.	.	.	.
Instructor28	Not 3D	2	Constructed response	3	Baccalaureate	1	0	.	.	.	.	.	.	.
Instructor28	Not 3D	2	Constructed response	3	Baccalaureate	1	0	.	.	.	.	.	.	.
Instructor28	Not 3D	2	Constructed response	3	Baccalaureate	1	0	.	.	.	.	.	.	.
Instructor28	Not 3D	2	Constructed response	3	Baccalaureate	1	0	.	.	.	.	.	.	.
Instructor28	Not 3D	2	Constructed response	3	Baccalaureate	1	0	.	.	.	.	.	.	.
Instructor28	Not 3D	20	Constructed response	3	Baccalaureate	2	0	.	.	.	.	.	.	.
Instructor28	Not 3D	20	Constructed response	3	Baccalaureate	2	0	.	.	.	.	.	2	.
Instructor28	Not 3D	20	Constructed response	3	Baccalaureate	1	0	.	.	.	.	.	.	.
Instructor28	Not 3D	20	Constructed response	3	Baccalaureate	2	0	.	.	.	.	.	.	.
Instructor29	Not 3D	2.5	Selected response	5	Doctoral	1	0	.	.	.	.	.	.	.
Instructor29	Not 3D	2.5	Selected response	5	Doctoral	1	0	.	.	.	.	.	.	.
Instructor29	Not 3D	2.5	Selected response	5	Doctoral	3	0	.	.	.	.	2	.	.
Instructor29	Not 3D	2.5	Selected response	5	Doctoral	4	0	.	.	.	.	.	2	.
Instructor29	Not 3D	2.5	Selected response	5	Doctoral	2	0	.	.	.	.	.	2	.
Instructor29	Not 3D	2.5	Selected response	5	Doctoral	2	0	.	.	.	.	.	2	.
Instructor29	Not 3D	7.5	Constructed response	5	Doctoral	5	1	.	.	.	.	.	.	3
Instructor29	Not 3D	5	Constructed response	5	Doctoral	4	0	.	.	.	.	.	2	.
Instructor29	Not 3D	2.5	Selected response	5	Doctoral	4	0	.	3	.	.	.	.	.
Instructor29	Not 3D	2.5	Selected response	5	Doctoral	3	0	.	.	.	.	2	.	.
Instructor29	3D	7.5	Constructed response	5	Doctoral	2	1	.	.	.	.	.	4	.
Instructor29	Not 3D	2.5	Selected response	5	Doctoral	1	0	.	.	.	.	.	.	.
Instructor29	3D	2.5	Selected response	5	Doctoral	4	1	.	.	.	4	.	.	.
Instructor29	Not 3D	2.5	Selected response	5	Doctoral	1	0	.	.	.	.	.	.	.
Instructor29	3D	2.5	Constructed response	5	Doctoral	5	1	.	.	.	4	.	.	.
Instructor29	Not 3D	2.5	Selected response	5	Doctoral	1	0	.	.	.	.	.	.	.
Instructor29	Not 3D	2.5	Selected response	5	Doctoral	2	0	.	.	.	.	.	3	.
Instructor29	Not 3D	2.5	Selected response	5	Doctoral	2	0	.	.	.	.	.	.	.
Instructor29	Not 3D	7.5	Constructed response	5	Doctoral	4	0	.	.	.	.	.	3	.
Instructor29	3D	5	Constructed response	5	Doctoral	4	1	.	.	.	4	.	.	.
Instructor29	3D	2.5	Constructed response	5	Doctoral	4	1	.	.	.	4	.	.	.
Instructor29	Not 3D	2.5	Selected response	5	Doctoral	1	0	.	.	.	.	.	.	.
Instructor29	Not 3D	2.5	Selected response	5	Doctoral	2	0	.	.	.	.	.	2	.
Instructor29	3D	7.5	Constructed response	5	Doctoral	4	1	.	.	.	.	.	4	.
Instructor29	3D	7.5	Constructed response	5	Doctoral	4	1	.	.	.	.	.	4	.
Instructor29	3D	7.5	Constructed response	5	Doctoral	6	1	.	4	.	.	.	.	.
Instructor30	3D	24	Constructed response	4	Doctoral	6	1	.	4	.	.	.	.	.
Instructor30	3D	18	Constructed response	4	Doctoral	6	1	.	4	.	.	.	.	.
Instructor30	3D	18	Constructed response	4	Doctoral	6	1	.	4	.	.	.	.	.
Instructor30	3D	12	Constructed response	4	Doctoral	4	1	.	.	.	.	.	4	.
Instructor30	3D	12	Constructed response	4	Doctoral	6	1	.	.	.	.	.	4	.
Instructor30	Not 3D	16	Constructed response	4	Doctoral	6	0	.	3	.	.	.	.	.
Instructor31	Not 3D	2.5	Selected response	5	Doctoral	1	0	.	.	.	.	.	.	.
Instructor31	Not 3D	2.5	Selected response	5	Doctoral	2	0	.	.	.	.	.	2	.
Instructor31	Not 3D	2.5	Selected response	5	Doctoral	4	0	.	3	.	.	.	.	.
Instructor31	Not 3D	2.5	Selected response	5	Doctoral	4	1	.	.	.	4	.	.	.
Instructor31	Not 3D	2.5	Selected response	5	Doctoral	5	0	.	.	.	.	.	3	.
Instructor31	Not 3D	2.5	Selected response	5	Doctoral	2	0	.	.	.	.	.	.	.
Instructor31	3D	2.5	Selected response	5	Doctoral	3	1	.	.	.	.	3	.	.
Instructor31	Not 3D	2.5	Selected response	5	Doctoral	3	0	.	.	.	.	2	.	.
Instructor31	Not 3D	2.5	Selected response	5	Doctoral	3	0	.	.	.	.	2	.	.
Instructor31	3D	2.5	Selected response	5	Doctoral	4	1	.	.	.	4	.	.	.
Instructor31	Not 3D	2.5	Selected response	5	Doctoral	2	0	.	.	.	.	.	.	.
Instructor31	Not 3D	2.5	Selected response	5	Doctoral	3	0	.	.	.	.	.	3	.
Instructor31	Not 3D	2.5	Selected response	5	Doctoral	2	0	.	.	.	.	.	3	.
Instructor31	Not 3D	2.5	Selected response	5	Doctoral	2	0	.	.	.	.	.	3	.
Instructor31	Not 3D	2.5	Selected response	5	Doctoral	4	0	.	.	.	.	.	3	.
Instructor31	3D	2.5	Selected response	5	Doctoral	4	1	.	.	.	.	.	4	.
Instructor31	Not 3D	2.5	Selected response	5	Doctoral	2	0	.	.	.	.	.	3	.
Instructor31	Not 3D	2.5	Selected response	5	Doctoral	2	0	.	.	.	.	.	3	.
Instructor31	Not 3D	2.5	Selected response	5	Doctoral	2	0	.	.	.	.	.	3	.
Instructor31	3D	2.5	Selected response	5	Doctoral	4	1	.	.	.	.	.	4	.
Instructor31	Not 3D	2.5	Selected response	5	Doctoral	2	0	.	.	.	.	.	3	.
Instructor31	Not 3D	2.5	Selected response	5	Doctoral	2	0	.	.	.	.	.	.	.
Instructor31	Not 3D	2.5	Selected response	5	Doctoral	4	0	.	.	.	.	.	3	.
Instructor31	Not 3D	2.5	Selected response	5	Doctoral	2	0	.	.	.	.	.	2	.
Instructor31	Not 3D	2.5	Selected response	5	Doctoral	1	0	.	.	.	.	.	.	.
Instructor31	Not 3D	2.5	Selected response	5	Doctoral	2	0	.	.	.	.	.	.	.
Instructor31	Not 3D	2.5	Selected response	5	Doctoral	2	0	.	.	.	.	.	3	.
Instructor31	Not 3D	2.5	Selected response	5	Doctoral	1	0	.	.	.	.	.	.	.
Instructor31	Not 3D	2.5	Selected response	5	Doctoral	3	0	.	.	.	.	2	.	.
Instructor31	Not 3D	2.5	Selected response	5	Doctoral	1	0	.	.	.	.	.	.	.
Instructor31	Not 3D	2.5	Selected response	5	Doctoral	2	0	.	.	.	.	.	2	.
Instructor31	Not 3D	2.5	Selected response	5	Doctoral	4	0	.	2	.	.	.	.	.
Instructor31	Not 3D	2.5	Selected response	5	Doctoral	4	0	.	3	.	.	.	.	.
Instructor31	Not 3D	2.5	Selected response	5	Doctoral	5	1	.	4	.	.	.	.	.
Instructor31	Not 3D	2.5	Selected response	5	Doctoral	2	0	.	.	.	.	.	.	.
Instructor31	Not 3D	2.5	Selected response	5	Doctoral	2	0	.	2	.	.	.	.	.
Instructor31	Not 3D	2.5	Selected response	5	Doctoral	4	0	.	3	.	.	.	.	.
Instructor31	Not 3D	2.5	Selected response	5	Doctoral	3	0	.	.	.	.	2	.	.
Instructor31	Not 3D	2.5	Selected response	5	Doctoral	2	0	.	.	.	.	.	3	.
Instructor31	Not 3D	2.5	Selected response	5	Doctoral	2	0	.	.	.	.	.	.	.
Instructor32	Not 3D	4.88	Selected response	5	Baccalaureate	1	0	.	.	.	.	.	2	.
Instructor32	Not 3D	4.88	Selected response	5	Baccalaureate	1	0	.	.	.	.	.	.	.
Instructor32	Not 3D	4.88	Selected response	5	Baccalaureate	2	0	.	.	.	.	.	2	.
Instructor32	3D	4.88	Selected response	5	Baccalaureate	2	1	.	.	.	4	.	2	.
Instructor32	Not 3D	4.88	Selected response	5	Baccalaureate	2	0	.	.	.	.	.	2	.
Instructor32	3D	4.88	Selected response	5	Baccalaureate	2	1	.	.	.	4	.	2	.
Instructor32	Not 3D	4.88	Selected response	5	Baccalaureate	1	0	.	.	.	.	.	.	.
Instructor32	Not 3D	4.88	Selected response	5	Baccalaureate	1	0	.	.	.	.	.	.	.
Instructor32	Not 3D	4.88	Selected response	5	Baccalaureate	4	0	.	3	.	.	.	.	.
Instructor32	Not 3D	4.88	Selected response	5	Baccalaureate	4	0	.	3	.	.	.	.	.
Instructor32	Not 3D	4.88	Selected response	5	Baccalaureate	2	0	.	3	.	.	.	.	.
Instructor32	Not 3D	4.88	Selected response	5	Baccalaureate	2	0	.	3	.	.	.	.	.
Instructor32	Not 3D	4.88	Selected response	5	Baccalaureate	1	0	.	.	.	.	.	.	.
Instructor32	Not 3D	9.76	Constructed response	5	Baccalaureate	3	0	.	.	.	.	2	.	.
Instructor32	Not 3D	7.32	Constructed response	5	Baccalaureate	1	0	.	.	.	.	.	.	.
Instructor32	Not 3D	7.32	Constructed response	5	Baccalaureate	1	0	.	.	.	.	.	.	.
Instructor32	Not 3D	4.88	Constructed response	5	Baccalaureate	1	0	.	.	.	.	.	.	.
Instructor32	3D	7.32	Constructed response	5	Baccalaureate	4	1	.	.	.	4	.	.	.
Instructor33	3D	37	Constructed response	3	Doctoral	4	1	.	.	.	.	3	4	.
Instructor33	3D	21	Constructed response	3	Doctoral	6	1	2	.	3	.	.	.	.
Instructor33	3D	18	Constructed response	3	Doctoral	2	1	.	.	.	.	.	4	.
Instructor33	3D	24	Constructed response	3	Doctoral	2	1	.	.	.	.	.	4	.
Instructor34	Not 3D	2.5	Selected response	2	Master's	1	0	.	.	.	.	.	.	.
Instructor34	Not 3D	2.5	Selected response	2	Master's	1	0	.	.	.	.	.	.	.
Instructor34	Not 3D	2.5	Selected response	2	Master's	1	0	.	.	.	.	.	3	.
Instructor34	Not 3D	2.5	Selected response	2	Master's	2	0	.	.	.	.	.	.	.
Instructor34	Not 3D	2.5	Selected response	2	Master's	2	0	.	.	.	.	.	.	.
Instructor34	Not 3D	2.5	Selected response	2	Master's	1	0	.	.	.	.	.	.	.
Instructor34	Not 3D	2.5	Selected response	2	Master's	1	0	.	.	.	.	.	.	.
Instructor34	Not 3D	2.5	Selected response	2	Master's	1	0	.	.	.	.	.	.	.
Instructor34	Not 3D	2.5	Selected response	2	Master's	2	0	.	.	.	.	.	2	.
Instructor34	Not 3D	2.5	Selected response	2	Master's	1	0	.	.	.	.	.	.	.
Instructor34	Not 3D	2.5	Selected response	2	Master's	1	0	.	.	.	.	.	.	.
Instructor34	Not 3D	2.5	Selected response	2	Master's	2	0	.	.	.	.	.	.	.
Instructor34	Not 3D	2.5	Selected response	2	Master's	1	0	.	.	.	.	.	.	.
Instructor34	Not 3D	2.5	Selected response	2	Master's	1	0	.	.	.	.	.	.	.
Instructor34	Not 3D	2.5	Selected response	2	Master's	2	0	.	.	.	.	.	2	.
Instructor34	Not 3D	2.5	Selected response	2	Master's	1	0	.	.	.	.	.	.	.
Instructor34	Not 3D	2.5	Selected response	2	Master's	1	0	.	.	.	.	.	.	.
Instructor34	Not 3D	2.5	Selected response	2	Master's	1	0	.	.	.	.	.	.	.
Instructor34	3D	2.5	Selected response	2	Master's	2	1	.	.	.	.	.	4	.
Instructor34	Not 3D	2.5	Selected response	2	Master's	1	0	.	.	.	.	.	.	.
Instructor34	Not 3D	3.75	Selected response	2	Master's	1	0	.	.	.	.	.	.	.
Instructor34	Not 3D	3.75	Constructed response	2	Master's	1	0	.	.	.	.	.	.	.
Instructor34	Not 3D	3.75	Constructed response	2	Master's	1	0	.	.	.	.	.	.	.
Instructor34	Not 3D	7.5	Constructed response	2	Master's	1	0	.	.	.	.	.	.	.
Instructor34	Not 3D	7.5	Constructed response	2	Master's	2	0	.	.	.	.	.	2	.
Instructor34	Not 3D	6.25	Constructed response	2	Master's	4	0	.	3	.	.	.	.	.
Instructor34	Not 3D	2.5	Constructed response	2	Master's	4	0	.	.	.	.	.	.	.
Instructor34	Not 3D	3.75	Constructed response	2	Master's	1	0	.	.	.	.	.	.	.
Instructor34	Not 3D	2.5	Constructed response	2	Master's	1	0	.	.	.	.	.	.	.
Instructor34	Not 3D	5	Constructed response	2	Master's	4	0	.	.	.	.	.	.	.
Instructor34	Not 3D	2.5	Constructed response	2	Master's	1	0	.	.	.	.	.	.	.
Instructor34	Not 3D	1.25	Constructed response	2	Master's	1	0	.	.	.	.	.	.	.
Instructor35	Not 3D	2	Selected response	5	Master's	2	0	.	.	.	.	.	.	.
Instructor35	Not 3D	2	Selected response	5	Master's	2	0	.	.	.	.	.	2	.
Instructor35	Not 3D	2	Selected response	5	Master's	1	0	.	.	.	.	.	.	.
Instructor35	Not 3D	2	Selected response	5	Master's	1	0	.	.	.	.	.	.	.
Instructor35	Not 3D	2	Selected response	5	Master's	3	0	.	.	.	.	2	.	.
Instructor35	Not 3D	2	Selected response	5	Master's	2	0	.	.	.	.	.	2	.
Instructor35	Not 3D	2	Selected response	5	Master's	1	0	.	.	.	.	.	.	.
Instructor35	Not 3D	2	Selected response	5	Master's	2	0	.	.	.	.	.	.	.
Instructor35	Not 3D	2	Selected response	5	Master's	1	0	.	.	.	.	.	.	.
Instructor35	Not 3D	2	Selected response	5	Master's	1	0	.	.	.	.	.	.	.
Instructor35	Not 3D	2	Selected response	5	Master's	1	0	.	.	.	.	.	.	.
Instructor35	Not 3D	2	Selected response	5	Master's	1	0	.	.	.	.	.	2	.
Instructor35	Not 3D	2	Selected response	5	Master's	1	0	.	.	.	.	.	.	.
Instructor35	Not 3D	2	Selected response	5	Master's	1	0	.	.	.	.	.	.	.
Instructor35	Not 3D	2	Selected response	5	Master's	3	0	.	.	.	.	2	.	.
Instructor35	Not 3D	2	Selected response	5	Master's	2	0	.	2	.	.	.	.	.
Instructor35	Not 3D	2	Selected response	5	Master's	2	0	.	.	.	.	.	.	.
Instructor35	Not 3D	2	Selected response	5	Master's	1	0	.	.	.	.	.	.	.
Instructor35	Not 3D	2	Selected response	5	Master's	2	0	.	.	.	.	.	2	.
Instructor35	Not 3D	2	Selected response	5	Master's	4	0	.	2	.	.	.	.	.
Instructor35	Not 3D	2	Selected response	5	Master's	1	0	.	.	.	.	.	.	.
Instructor35	Not 3D	2	Selected response	5	Master's	2	0	.	.	.	.	.	2	.
Instructor35	Not 3D	2	Selected response	5	Master's	1	0	.	.	.	.	.	.	.
Instructor35	Not 3D	2	Selected response	5	Master's	3	0	.	.	.	.	2	.	.
Instructor35	Not 3D	2	Selected response	5	Master's	1	0	.	.	.	.	.	2	.
Instructor35	Not 3D	2	Selected response	5	Master's	1	0	.	.	.	.	.	.	.
Instructor35	Not 3D	2	Selected response	5	Master's	1	0	.	2	.	.	.	.	.
Instructor35	Not 3D	2	Selected response	5	Master's	1	0	.	.	.	.	.	.	.
Instructor35	Not 3D	2	Selected response	5	Master's	1	0	.	.	.	.	.	.	.
Instructor35	Not 3D	2	Selected response	5	Master's	1	0	.	.	.	.	.	.	.
Instructor35	Not 3D	2	Selected response	5	Master's	1	0	.	.	.	.	.	2	.
Instructor35	Not 3D	2	Selected response	5	Master's	2	0	.	.	.	.	.	.	.
Instructor35	Not 3D	2	Selected response	5	Master's	1	0	.	.	.	.	.	.	.
Instructor35	Not 3D	2	Selected response	5	Master's	1	0	.	.	.	.	.	.	.
Instructor35	Not 3D	2	Selected response	5	Master's	1	0	.	.	.	.	.	.	.
Instructor35	Not 3D	2	Selected response	5	Master's	1	0	.	.	.	.	.	.	.
Instructor35	Not 3D	2	Selected response	5	Master's	2	0	.	2	.	.	.	.	.
Instructor35	Not 3D	2	Selected response	5	Master's	2	0	.	.	.	.	.	2	.
Instructor35	Not 3D	2	Selected response	5	Master's	1	0	.	.	.	.	.	.	.
Instructor35	Not 3D	2	Selected response	5	Master's	1	0	.	.	.	.	.	.	.
Instructor35	Not 3D	2	Selected response	5	Master's	1	0	.	.	.	.	.	2	.
Instructor35	Not 3D	2	Selected response	5	Master's	1	0	.	2	.	.	.	.	.
Instructor35	Not 3D	2	Selected response	5	Master's	4	0	.	.	.	.	.	2	.
Instructor35	Not 3D	2	Selected response	5	Master's	2	0	.	.	.	.	.	2	.
Instructor35	Not 3D	2	Selected response	5	Master's	1	0	.	.	.	.	.	.	.
Instructor35	Not 3D	2	Selected response	5	Master's	1	0	.	.	.	.	.	.	.
Instructor35	Not 3D	2	Selected response	5	Master's	1	0	.	.	.	.	.	.	.
Instructor35	Not 3D	2	Selected response	5	Master's	4	0	.	.	.	.	.	2	.
Instructor35	Not 3D	2	Selected response	5	Master's	2	0	.	2	.	.	.	.	.
Instructor36	Not 3D	10	Constructed response	4	Doctoral	6	1	2	.	.	.	.	.	.
Instructor36	Not 3D	10	Constructed response	4	Doctoral	2	0	.	.	.	.	.	.	.
Instructor36	Not 3D	2	Selected response	4	Doctoral	1	0	.	.	.	.	.	.	.
Instructor36	Not 3D	2	Selected response	4	Doctoral	1	0	.	.	.	.	.	.	.
Instructor36	Not 3D	2	Selected response	4	Doctoral	1	0	.	.	.	.	.	.	.
Instructor36	Not 3D	2	Selected response	4	Doctoral	1	0	.	.	.	.	.	.	.
Instructor36	Not 3D	2	Selected response	4	Doctoral	1	0	.	.	.	.	.	.	.
Instructor36	Not 3D	2	Selected response	4	Doctoral	1	0	.	.	.	.	.	.	.
Instructor36	Not 3D	2	Selected response	4	Doctoral	1	0	.	.	.	.	.	.	.
Instructor36	Not 3D	2	Selected response	4	Doctoral	1	0	.	.	.	.	.	.	.
Instructor36	Not 3D	2	Selected response	4	Doctoral	1	0	.	.	.	.	.	.	.
Instructor36	Not 3D	2	Selected response	4	Doctoral	1	0	.	.	.	.	.	.	.
Instructor36	Not 3D	2	Selected response	4	Doctoral	1	0	.	.	.	.	.	.	.
Instructor36	Not 3D	2	Selected response	4	Doctoral	1	0	.	.	.	.	.	.	.
Instructor36	Not 3D	2	Selected response	4	Doctoral	1	0	.	.	.	.	.	.	.
Instructor36	Not 3D	2	Selected response	4	Doctoral	1	0	.	.	.	.	.	.	.
Instructor36	Not 3D	2	Selected response	4	Doctoral	1	0	.	.	.	.	.	.	.
Instructor36	Not 3D	2	Selected response	4	Doctoral	1	0	.	.	.	.	.	.	.
Instructor36	Not 3D	2	Selected response	4	Doctoral	1	0	.	.	.	.	.	.	.
Instructor36	Not 3D	2	Selected response	4	Doctoral	1	0	.	.	.	.	.	.	.
Instructor36	Not 3D	2	Selected response	4	Doctoral	1	0	.	.	.	.	.	.	.
Instructor36	Not 3D	2	Selected response	4	Doctoral	2	0	.	.	.	.	.	.	.
Instructor36	Not 3D	2	Selected response	4	Doctoral	1	0	.	.	.	.	.	.	.
Instructor36	Not 3D	2	Selected response	4	Doctoral	1	0	.	.	.	.	.	.	.
Instructor36	Not 3D	2	Selected response	4	Doctoral	1	0	.	.	.	.	.	.	.
Instructor36	Not 3D	2	Selected response	4	Doctoral	1	0	.	.	.	.	.	.	.
Instructor36	Not 3D	2	Selected response	4	Doctoral	1	0	.	.	.	.	.	.	.
Instructor36	Not 3D	2	Selected response	4	Doctoral	1	0	.	.	.	.	.	.	.
Instructor36	Not 3D	2	Selected response	4	Doctoral	1	0	.	.	.	.	.	.	.
Instructor36	Not 3D	2	Selected response	4	Doctoral	1	0	.	.	.	.	.	.	.
Instructor36	Not 3D	2	Selected response	4	Doctoral	1	0	.	.	.	.	.	.	.
Instructor36	Not 3D	2	Selected response	4	Doctoral	1	0	.	.	.	.	.	.	.
Instructor36	Not 3D	2	Selected response	4	Doctoral	1	0	.	.	.	.	.	.	.
Instructor36	Not 3D	2	Selected response	4	Doctoral	1	0	.	.	.	.	.	.	.
Instructor36	Not 3D	2	Selected response	4	Doctoral	1	0	.	.	.	.	.	.	.
Instructor36	Not 3D	2	Selected response	4	Doctoral	1	0	.	.	.	.	.	.	.
Instructor36	Not 3D	2	Selected response	4	Doctoral	2	0	.	.	.	.	.	.	.
Instructor36	Not 3D	2	Selected response	4	Doctoral	1	0	.	.	.	.	.	.	.
Instructor36	Not 3D	2	Selected response	4	Doctoral	1	0	.	.	.	.	.	.	.
Instructor36	Not 3D	2	Selected response	4	Doctoral	1	0	.	.	.	.	.	.	.
Instructor36	Not 3D	2	Selected response	4	Doctoral	2	0	.	.	.	.	.	2	.
Instructor36	Not 3D	2	Selected response	4	Doctoral	2	0	.	.	.	.	.	.	.
Instructor37	Not 3D	3.29	Selected response	3	Associate's	1	0	.	.	.	.	.	.	.
Instructor37	Not 3D	3.29	Selected response	3	Associate's	3	0	.	.	.	.	.	3	.
Instructor37	Not 3D	3.29	Selected response	3	Associate's	1	0	.	.	.	.	.	.	.
Instructor37	Not 3D	3.29	Selected response	3	Associate's	1	0	.	.	.	.	.	.	.
Instructor37	Not 3D	3.29	Selected response	3	Associate's	2	0	.	.	.	.	.	2	.
Instructor37	3D	3.29	Selected response	3	Associate's	5	1	.	4	.	.	.	.	.
Instructor37	Not 3D	3.29	Selected response	3	Associate's	2	0	.	.	.	.	.	.	.
Instructor37	Not 3D	3.29	Selected response	3	Associate's	2	0	.	.	.	.	.	.	.
Instructor37	Not 3D	3.29	Selected response	3	Associate's	2	0	.	.	.	.	.	2	.
Instructor37	Not 3D	3.29	Selected response	3	Associate's	1	0	.	.	.	.	.	.	.
Instructor37	Not 3D	3.29	Selected response	3	Associate's	2	0	.	.	.	.	.	.	.
Instructor37	Not 3D	3.29	Selected response	3	Associate's	1	0	.	.	.	.	.	.	.
Instructor37	Not 3D	3.29	Selected response	3	Associate's	1	0	.	.	.	.	.	.	.
Instructor37	Not 3D	3.29	Selected response	3	Associate's	2	0	.	.	.	.	.	.	.
Instructor37	Not 3D	3.29	Selected response	3	Associate's	2	0	.	.	.	.	.	.	.
Instructor37	Not 3D	3.29	Selected response	3	Associate's	1	0	.	.	.	.	.	.	.
Instructor37	Not 3D	3.29	Selected response	3	Associate's	1	0	.	.	.	.	.	.	.
Instructor37	Not 3D	5	Selected response	3	Associate's	1	0	.	.	.	.	.	.	.
Instructor37	Not 3D	5	Selected response	3	Associate's	2	0	.	.	.	.	.	.	.
Instructor37	Not 3D	5	Selected response	3	Associate's	1	0	.	.	.	.	.	.	.
Instructor37	Not 3D	5	Selected response	3	Associate's	1	0	.	.	.	.	.	.	.
Instructor37	3D	3	Constructed response	3	Associate's	5	1	.	4	.	.	.	.	.
Instructor37	3D	3	Constructed response	3	Associate's	4	1	.	4	.	.	.	.	.
Instructor37	3D	6	Constructed response	3	Associate's	5	1	.	4	.	.	.	.	.
Instructor37	3D	6	Constructed response	3	Associate's	4	1	.	4	.	.	.	4	.
Instructor37	3D	6	Constructed response	3	Associate's	4	1	.	4	.	.	.	.	.
Instructor38	Not 3D	2.5	Constructed response	3	Master's	3	0	.	.	.	.	2	.	.
Instructor38	Not 3D	1.25	Selected response	3	Master's	1	0	.	.	.	.	.	.	.
Instructor38	3D	1.25	Selected response	3	Master's	4	1	.	.	.	4	.	.	.
Instructor38	3D	1.25	Selected response	3	Master's	4	1	.	.	.	4	.	.	.
Instructor38	Not 3D	1.25	Selected response	3	Master's	2	0	.	3	.	2	.	.	.
Instructor38	Not 3D	1.25	Selected response	3	Master's	2	0	.	3	.	.	.	.	.
Instructor38	Not 3D	2.5	Constructed response	3	Master's	1	0	.	2	.	.	.	.	.
Instructor38	Not 3D	1.25	Selected response	3	Master's	2	0	.	3	.	.	.	.	.
Instructor38	Not 3D	1.25	Selected response	3	Master's	2	0	.	.	.	.	.	.	.
Instructor38	3D	2.5	Constructed response	3	Master's	4	1	.	.	.	4	.	.	.
Instructor38	Not 3D	2.5	Selected response	3	Master's	2	0	.	3	.	.	.	.	.
Instructor38	Not 3D	1.25	Selected response	3	Master's	2	0	.	3	.	.	.	.	.
Instructor38	Not 3D	1.25	Selected response	3	Master's	2	0	.	3	.	.	.	.	.
Instructor38	Not 3D	1.25	Selected response	3	Master's	2	0	.	3	.	.	.	.	.
Instructor38	Not 3D	1.25	Selected response	3	Master's	4	1	.	.	.	4	.	.	.
Instructor38	Not 3D	1.25	Selected response	3	Master's	4	1	.	.	.	4	.	.	.
Instructor38	Not 3D	1.25	Selected response	3	Master's	2	0	.	.	.	.	.	.	.
Instructor38	3D	1.25	Selected response	3	Master's	4	1	.	.	.	4	.	.	.
Instructor38	Not 3D	1.25	Selected response	3	Master's	2	0	.	.	.	.	.	.	.
Instructor38	3D	1.25	Selected response	3	Master's	4	1	.	.	.	4	.	.	.
Instructor38	3D	1.25	Selected response	3	Master's	4	1	.	.	.	4	.	.	.
Instructor38	3D	1.25	Selected response	3	Master's	4	1	.	.	.	4	.	.	.
Instructor38	3D	1.25	Selected response	3	Master's	4	1	.	.	.	4	.	.	.
Instructor38	Not 3D	2.5	Constructed response	3	Master's	4	0	.	3	.	.	.	.	.
Instructor38	Not 3D	1.88	Selected response	3	Master's	1	0	.	.	.	.	.	.	.
Instructor38	Not 3D	1.25	Constructed response	3	Master's	2	0	.	.	.	.	.	2	.
Instructor38	Not 3D	1.25	Selected response	3	Master's	2	0	.	.	.	.	.	2	.
Instructor38	Not 3D	1.25	Selected response	3	Master's	1	0	.	.	.	.	.	.	.
Instructor38	Not 3D	1.25	Constructed response	3	Master's	2	0	.	2	.	.	.	.	.
Instructor38	3D	3.12	Selected response	3	Master's	4	1	.	.	.	4	.	.	.
Instructor38	Not 3D	4.38	Selected response	3	Master's	2	0	.	.	.	.	.	.	.
Instructor38	Not 3D	4.38	Selected response	3	Master's	2	0	.	.	.	.	.	.	.
Instructor38	3D	1.25	Selected response	3	Master's	4	1	.	.	.	4	.	.	.
Instructor38	3D	1.25	Selected response	3	Master's	4	1	.	.	.	4	.	.	.
Instructor38	Not 3D	1.25	Selected response	3	Master's	2	0	.	3	.	.	.	.	.
Instructor38	Not 3D	0.62	Constructed response	3	Master's	1	0	.	.	.	.	.	2	.
Instructor38	3D	1.88	Constructed response	3	Master's	2	1	.	4	.	.	.	2	.
Instructor38	Not 3D	1.25	Selected response	3	Master's	1	0	.	.	.	.	.	.	.
Instructor38	Not 3D	1.25	Constructed response	3	Master's	1	0	.	.	.	.	.	.	.
Instructor38	Not 3D	3.12	Constructed response	3	Master's	1	0	.	.	.	.	.	.	.
Instructor38	Not 3D	1.25	Selected response	3	Master's	2	0	.	.	.	.	.	.	.
Instructor38	Not 3D	1.25	Selected response	3	Master's	1	0	.	.	.	.	.	.	.
Instructor38	Not 3D	1.25	Selected response	3	Master's	1	0	.	.	.	.	.	.	.
Instructor38	Not 3D	1.25	Selected response	3	Master's	1	0	.	.	.	.	.	.	.
Instructor38	Not 3D	0.62	Constructed response	3	Master's	1	0	.	.	.	.	.	.	.
Instructor38	Not 3D	1.25	Selected response	3	Master's	4	0	.	3	.	.	.	.	.
Instructor38	Not 3D	1.88	Selected response	3	Master's	4	0	.	3	.	.	.	.	.
Instructor38	Not 3D	2.5	Constructed response	3	Master's	3	0	.	3	.	.	2	.	.
Instructor38	Not 3D	1.25	Selected response	3	Master's	3	0	.	3	.	.	.	.	.
Instructor38	Not 3D	3.75	Constructed response	3	Master's	3	0	.	.	.	.	2	.	.
Instructor38	Not 3D	3.75	Constructed response	3	Master's	3	0	.	.	.	.	2	.	.
Instructor38	Not 3D	3.12	Constructed response	3	Master's	1	0	.	.	.	.	.	.	.
Instructor38	Not 3D	1.88	Constructed response	3	Master's	2	0	.	3	.	.	.	.	.
Instructor38	Not 3D	3.75	Constructed response	3	Master's	6	0	.	3	.	.	.	.	.
Instructor38	Not 3D	1.88	Selected response	3	Master's	4	0	.	3	.	.	.	.	.
Instructor38	Not 3D	2.5	Selected response	3	Master's	2	0	.	.	.	.	.	3	.
Instructor39	Not 3D	20.37	Constructed response	5	Master's	1	0	.	.	.	.	.	.	.
Instructor39	Not 3D	18.52	Constructed response	5	Master's	2	0	.	.	.	.	.	.	.
Instructor39	Not 3D	3.7	Selected response	5	Master's	1	0	.	.	.	.	.	.	.
Instructor39	Not 3D	3.7	Selected response	5	Master's	1	0	.	.	.	.	.	.	.
Instructor39	Not 3D	18.52	Constructed response	5	Master's	4	0	.	.	.	.	.	.	.
Instructor39	Not 3D	7.41	Constructed response	5	Master's	1	0	.	.	.	.	.	.	.
Instructor39	Not 3D	9.26	Constructed response	5	Master's	1	0	.	.	.	.	.	.	.
Instructor39	Not 3D	3.7	Selected response	5	Master's	1	0	.	.	.	.	.	.	.
Instructor39	Not 3D	3.7	Selected response	5	Master's	1	0	.	.	.	.	.	.	.
Instructor39	Not 3D	3.7	Selected response	5	Master's	1	0	.	.	.	.	.	.	.
Instructor39	Not 3D	3.7	Selected response	5	Master's	1	0	.	.	.	.	.	2	.
Instructor39	Not 3D	3.7	Selected response	5	Master's	1	0	.	.	.	.	.	.	.
Instructor40	Not 3D	2.22	Selected response	5	Doctoral	1	0	.	.	.	.	.	.	.
Instructor40	Not 3D	2.22	Selected response	5	Doctoral	1	0	.	.	.	.	.	.	.
Instructor40	Not 3D	2.22	Selected response	5	Doctoral	1	0	.	.	.	.	.	.	.
Instructor40	Not 3D	2.22	Selected response	5	Doctoral	1	0	.	.	.	.	.	.	.
Instructor40	Not 3D	2.22	Selected response	5	Doctoral	4	0	.	.	.	.	.	3	.
Instructor40	Not 3D	2.22	Selected response	5	Doctoral	2	0	.	.	.	.	.	2	.
Instructor40	Not 3D	2.22	Selected response	5	Doctoral	1	0	.	.	.	.	.	.	.
Instructor40	Not 3D	2.22	Selected response	5	Doctoral	2	0	.	.	.	.	.	.	.
Instructor40	Not 3D	2.22	Selected response	5	Doctoral	2	0	.	.	.	.	.	2	.
Instructor40	Not 3D	2.22	Selected response	5	Doctoral	1	0	.	.	.	.	.	.	.
Instructor40	Not 3D	2.22	Selected response	5	Doctoral	2	0	.	.	.	.	.	.	.
Instructor40	Not 3D	2.22	Selected response	5	Doctoral	1	0	.	.	.	.	.	2	.
Instructor40	Not 3D	2.22	Selected response	5	Doctoral	2	0	.	2	.	.	.	.	.
Instructor40	Not 3D	2.22	Selected response	5	Doctoral	1	0	.	.	.	.	.	.	.
Instructor40	Not 3D	2.22	Selected response	5	Doctoral	1	0	.	.	.	.	.	.	.
Instructor40	Not 3D	2.22	Selected response	5	Doctoral	2	1	.	.	.	.	.	4	.
Instructor40	Not 3D	2.22	Selected response	5	Doctoral	1	0	.	.	.	.	.	2	.
Instructor40	Not 3D	2.22	Selected response	5	Doctoral	1	0	.	.	.	.	.	.	.
Instructor40	Not 3D	2.22	Selected response	5	Doctoral	1	0	.	.	.	.	.	.	.
Instructor40	Not 3D	2.22	Selected response	5	Doctoral	1	0	.	.	.	.	.	.	.
Instructor40	Not 3D	2.22	Selected response	5	Doctoral	1	0	.	.	.	.	.	.	.
Instructor40	Not 3D	2.22	Selected response	5	Doctoral	1	0	.	.	.	.	.	.	.
Instructor40	Not 3D	2.22	Selected response	5	Doctoral	1	0	.	.	.	.	.	.	.
Instructor40	Not 3D	2.22	Selected response	5	Doctoral	1	0	.	.	.	.	.	.	.
Instructor40	Not 3D	2.22	Selected response	5	Doctoral	1	0	.	.	.	.	.	.	.
Instructor40	Not 3D	2.22	Selected response	5	Doctoral	1	0	.	.	.	.	.	.	.
Instructor40	Not 3D	2.22	Selected response	5	Doctoral	1	0	.	.	.	.	.	.	.
Instructor40	Not 3D	2.22	Selected response	5	Doctoral	1	0	.	.	.	.	.	.	.
Instructor40	Not 3D	2.22	Selected response	5	Doctoral	1	0	.	.	.	.	.	.	.
Instructor40	Not 3D	2.22	Selected response	5	Doctoral	1	0	.	.	.	.	.	.	.
Instructor40	Not 3D	2.22	Selected response	5	Doctoral	1	0	.	.	.	.	.	.	.
Instructor40	Not 3D	2.22	Selected response	5	Doctoral	1	0	.	.	.	.	.	.	.
Instructor40	Not 3D	2.22	Selected response	5	Doctoral	2	0	.	.	.	.	.	2	.
Instructor40	Not 3D	2.22	Selected response	5	Doctoral	1	0	.	.	.	.	.	.	.
Instructor40	Not 3D	2.22	Selected response	5	Doctoral	1	0	.	.	.	.	.	.	.
Instructor40	Not 3D	2.22	Selected response	5	Doctoral	2	0	.	.	.	.	.	.	.
Instructor40	Not 3D	2.22	Selected response	5	Doctoral	1	0	.	.	.	.	.	.	.
Instructor40	Not 3D	2.22	Selected response	5	Doctoral	2	0	.	.	.	.	.	2	.
Instructor40	Not 3D	2.22	Selected response	5	Doctoral	1	0	.	.	.	.	.	.	.
Instructor40	Not 3D	2.22	Selected response	5	Doctoral	2	0	.	.	.	.	.	.	.
Instructor40	Not 3D	2.22	Selected response	5	Doctoral	1	0	.	.	.	.	.	2	.
Instructor40	Not 3D	2.22	Selected response	5	Doctoral	1	0	.	.	.	.	.	.	.
Instructor40	Not 3D	2.22	Selected response	5	Doctoral	1	0	.	.	.	.	.	.	.
Instructor40	Not 3D	2.22	Selected response	5	Doctoral	1	0	.	.	.	.	.	.	.
Instructor40	Not 3D	2.22	Selected response	5	Doctoral	2	0	.	.	.	.	.	.	.
Instructor41	Not 3D	3.85	Selected response	3	Baccalaureate	1	0	.	.	.	.	.	.	.
Instructor41	Not 3D	3.85	Constructed response	3	Baccalaureate	1	0	.	.	.	.	.	.	.
Instructor41	Not 3D	3.85	Selected response	3	Baccalaureate	1	0	.	.	.	.	.	.	.
Instructor41	Not 3D	3.85	Selected response	3	Baccalaureate	1	0	.	.	.	.	.	.	.
Instructor41	Not 3D	3.85	Constructed response	3	Baccalaureate	1	0	.	2	.	.	.	.	.
Instructor41	3D	3.85	Constructed response	3	Baccalaureate	2	1	.	.	.	.	.	4	.
Instructor41	Not 3D	3.85	Constructed response	3	Baccalaureate	3	0	.	3	.	.	.	.	.
Instructor41	Not 3D	3.85	Selected response	3	Baccalaureate	1	0	.	.	.	.	.	.	.
Instructor41	Not 3D	3.85	Constructed response	3	Baccalaureate	4	0	.	3	.	.	.	.	.
Instructor41	Not 3D	3.85	Selected response	3	Baccalaureate	1	0	.	.	.	.	.	.	.
Instructor41	Not 3D	3.85	Constructed response	3	Baccalaureate	2	1	.	.	.	.	.	4	.
Instructor41	Not 3D	3.85	Selected response	3	Baccalaureate	2	0	.	2	.	.	.	.	.
Instructor41	Not 3D	3.85	Constructed response	3	Baccalaureate	2	1	.	.	.	.	.	4	.
Instructor41	Not 3D	3.85	Constructed response	3	Baccalaureate	1	0	.	.	.	.	.	.	.
Instructor41	Not 3D	3.85	Selected response	3	Baccalaureate	1	0	.	2	.	.	.	.	.
Instructor41	Not 3D	3.85	Constructed response	3	Baccalaureate	2	0	.	.	.	.	.	.	.
Instructor41	Not 3D	3.85	Selected response	3	Baccalaureate	1	0	.	.	.	.	.	.	.
Instructor41	Not 3D	3.85	Constructed response	3	Baccalaureate	2	0	.	2	.	.	.	.	.
Instructor41	Not 3D	3.85	Selected response	3	Baccalaureate	1	0	.	.	.	.	.	.	.
Instructor41	Not 3D	3.85	Constructed response	3	Baccalaureate	2	0	.	.	2	.	.	.	.
Instructor41	Not 3D	1.92	Selected response	3	Baccalaureate	1	0	.	.	.	.	.	.	.
Instructor41	Not 3D	3.85	Selected response	3	Baccalaureate	1	0	.	.	.	.	.	.	.
Instructor41	Not 3D	1.92	Selected response	3	Baccalaureate	1	0	.	.	.	.	.	.	.
Instructor41	Not 3D	1.92	Selected response	3	Baccalaureate	1	0	.	.	.	.	.	.	.
Instructor41	Not 3D	1.92	Selected response	3	Baccalaureate	1	0	.	.	.	.	.	.	.
Instructor41	Not 3D	3.85	Selected response	3	Baccalaureate	1	0	.	.	.	.	.	.	.
Instructor41	Not 3D	1.92	Selected response	3	Baccalaureate	1	0	.	.	.	.	.	.	.
Instructor41	Not 3D	1.92	Selected response	3	Baccalaureate	1	0	.	.	.	.	.	.	.
Instructor41	Not 3D	1.92	Selected response	3	Baccalaureate	1	0	.	.	.	.	.	.	.
Instructor41	Not 3D	1.92	Selected response	3	Baccalaureate	1	0	.	.	.	.	.	.	.
Instructor42	Not 3D	2	Selected response	2	Master's	1	0	.	2	.	.	.	.	.
Instructor42	Not 3D	2	Selected response	2	Master's	1	0	.	.	.	.	.	.	.
Instructor42	Not 3D	2	Selected response	2	Master's	1	0	.	.	.	.	.	.	.
Instructor42	Not 3D	2	Selected response	2	Master's	1	0	.	.	.	.	.	.	.
Instructor42	Not 3D	2	Selected response	2	Master's	3	0	.	.	.	.	2	.	.
Instructor42	Not 3D	2	Selected response	2	Master's	1	0	.	.	.	.	.	.	.
Instructor42	Not 3D	2.67	Selected response	2	Master's	1	0	.	.	.	.	.	.	.
Instructor42	Not 3D	2	Selected response	2	Master's	2	0	.	.	.	.	.	.	.
Instructor42	Not 3D	2	Selected response	2	Master's	1	0	.	.	.	.	.	.	.
Instructor42	Not 3D	1.33	Selected response	2	Master's	1	0	.	2	.	.	.	.	.
Instructor42	Not 3D	1.33	Selected response	2	Master's	1	0	.	2	.	.	.	.	.
Instructor42	Not 3D	1.33	Selected response	2	Master's	1	0	.	2	.	.	.	.	.
Instructor42	Not 3D	1.33	Selected response	2	Master's	1	0	.	2	.	.	.	.	.
Instructor42	Not 3D	2	Selected response	2	Master's	2	0	.	.	.	.	.	2	.
Instructor42	Not 3D	4	Constructed response	2	Master's	1	0	.	.	.	.	.	.	.
Instructor42	Not 3D	2	Selected response	2	Master's	1	0	.	.	.	.	.	.	.
Instructor42	Not 3D	2	Constructed response	2	Master's	1	0	.	.	.	.	.	.	.
Instructor42	Not 3D	2	Selected response	2	Master's	2	0	.	2	.	.	.	.	.
Instructor42	Not 3D	2	Selected response	2	Master's	2	0	.	2	.	.	.	.	.
Instructor42	Not 3D	2	Selected response	2	Master's	1	0	.	.	.	.	.	.	.
Instructor42	Not 3D	2	Selected response	2	Master's	1	0	.	.	.	.	.	.	.
Instructor42	Not 3D	1.33	Selected response	2	Master's	1	0	.	.	.	.	.	.	.
Instructor42	Not 3D	1.33	Selected response	2	Master's	1	0	.	.	.	.	.	.	.
Instructor42	Not 3D	2	Constructed response	2	Master's	1	0	.	.	.	.	.	.	.
Instructor42	Not 3D	2	Selected response	2	Master's	1	0	.	.	.	.	.	.	.
Instructor42	Not 3D	2	Selected response	2	Master's	1	0	.	.	.	.	.	.	.
Instructor42	Not 3D	2	Selected response	2	Master's	2	0	.	.	.	.	.	3	.
Instructor42	Not 3D	2	Selected response	2	Master's	1	0	.	.	.	.	.	.	.
Instructor42	Not 3D	2	Selected response	2	Master's	1	0	.	.	.	.	.	.	.
Instructor42	Not 3D	1.33	Selected response	2	Master's	2	0	.	.	.	.	.	2	.
Instructor42	Not 3D	1.33	Selected response	2	Master's	2	0	.	.	.	.	.	2	.
Instructor42	Not 3D	2	Selected response	2	Master's	1	0	.	.	.	.	.	.	.
Instructor42	Not 3D	2.67	Selected response	2	Master's	1	0	.	.	.	.	.	.	.
Instructor42	Not 3D	1.33	Selected response	2	Master's	1	0	.	.	.	.	.	.	.
Instructor42	Not 3D	2	Selected response	2	Master's	1	0	.	.	.	.	.	.	.
Instructor42	Not 3D	2	Selected response	2	Master's	1	0	.	.	.	.	.	.	.
Instructor42	Not 3D	2	Selected response	2	Master's	1	0	.	.	.	.	.	.	.
Instructor42	Not 3D	2	Selected response	2	Master's	1	0	.	.	.	.	.	.	.
Instructor42	Not 3D	2	Selected response	2	Master's	1	0	.	.	.	.	.	.	.
Instructor42	Not 3D	1.33	Selected response	2	Master's	1	0	.	.	.	.	.	.	.
Instructor42	Not 3D	2	Selected response	2	Master's	2	0	.	.	.	.	.	2	.
Instructor42	Not 3D	2	Selected response	2	Master's	2	0	.	.	.	.	.	2	.
Instructor42	Not 3D	2	Selected response	2	Master's	2	0	.	.	.	.	.	2	.
Instructor42	Not 3D	2	Constructed response	2	Master's	1	0	.	.	.	.	.	.	.
Instructor42	Not 3D	2	Constructed response	2	Master's	1	0	.	.	.	.	.	.	.
Instructor42	Not 3D	2	Selected response	2	Master's	2	0	.	2	.	.	.	.	.
Instructor42	Not 3D	2	Selected response	2	Master's	1	0	.	2	.	.	.	.	.
Instructor42	Not 3D	2	Selected response	2	Master's	1	0	.	.	.	.	.	.	.
Instructor42	Not 3D	3.33	Constructed response	2	Master's	1	0	.	2	.	.	.	.	.
Instructor42	Not 3D	2	Selected response	2	Master's	1	0	.	.	.	.	.	.	.
Instructor42	Not 3D	2	Selected response	2	Master's	1	0	.	.	.	.	.	.	.
Instructor43	Not 3D	2	Selected response	4	Doctoral	1	0	.	.	.	.	.	.	.
Instructor43	Not 3D	2	Selected response	4	Doctoral	2	0	.	.	.	.	.	.	.
Instructor43	Not 3D	2	Selected response	4	Doctoral	2	0	.	.	.	.	.	2	.
Instructor43	Not 3D	2	Selected response	4	Doctoral	3	0	.	.	.	.	2	.	.
Instructor43	Not 3D	2	Selected response	4	Doctoral	2	0	.	.	.	.	.	3	.
Instructor43	Not 3D	2	Selected response	4	Doctoral	1	0	.	.	.	.	.	.	.
Instructor43	Not 3D	2	Selected response	4	Doctoral	1	0	.	.	.	.	.	.	.
Instructor43	Not 3D	2	Selected response	4	Doctoral	2	0	.	.	.	.	.	2	.
Instructor43	Not 3D	2	Selected response	4	Doctoral	1	0	.	.	.	.	.	.	.
Instructor43	Not 3D	2	Selected response	4	Doctoral	1	0	.	.	.	.	.	.	.
Instructor43	Not 3D	2	Selected response	4	Doctoral	2	0	.	.	.	.	.	2	.
Instructor43	Not 3D	2	Selected response	4	Doctoral	2	0	.	.	.	.	.	2	.
Instructor43	Not 3D	2	Selected response	4	Doctoral	3	0	.	.	.	.	2	.	.
Instructor43	Not 3D	2	Selected response	4	Doctoral	2	0	.	.	.	.	.	2	.
Instructor43	Not 3D	2	Selected response	4	Doctoral	2	0	.	.	.	.	.	3	.
Instructor43	Not 3D	2	Selected response	4	Doctoral	1	0	.	2	.	.	.	.	.
Instructor43	Not 3D	2	Selected response	4	Doctoral	2	0	.	2	.	.	.	.	.
Instructor43	Not 3D	2	Selected response	4	Doctoral	2	0	.	3	.	.	.	.	.
Instructor43	Not 3D	2	Constructed response	4	Doctoral	1	0	.	.	.	.	.	.	.
Instructor43	Not 3D	2	Selected response	4	Doctoral	1	0	.	.	.	.	.	.	.
Instructor43	Not 3D	2	Selected response	4	Doctoral	1	0	.	.	.	.	.	.	.
Instructor43	Not 3D	2	Selected response	4	Doctoral	1	0	.	2	.	.	.	.	.
Instructor43	Not 3D	2	Selected response	4	Doctoral	2	0	.	2	.	.	.	.	.
Instructor43	Not 3D	2	Selected response	4	Doctoral	1	0	.	.	.	.	.	.	.
Instructor43	Not 3D	2	Selected response	4	Doctoral	1	0	.	.	.	.	.	.	.
Instructor43	Not 3D	2	Selected response	4	Doctoral	1	0	.	.	.	.	.	.	.
Instructor43	Not 3D	2	Selected response	4	Doctoral	1	0	.	.	.	.	.	.	.
Instructor43	Not 3D	2	Selected response	4	Doctoral	1	0	.	.	.	.	.	.	.
Instructor43	Not 3D	2	Selected response	4	Doctoral	1	0	.	.	.	.	.	.	.
Instructor43	Not 3D	2	Selected response	4	Doctoral	2	0	.	.	.	.	.	.	.
Instructor43	Not 3D	2	Selected response	4	Doctoral	2	0	.	.	.	.	.	2	.
Instructor43	Not 3D	2	Selected response	4	Doctoral	1	0	.	.	.	.	.	.	.
Instructor43	Not 3D	2	Selected response	4	Doctoral	1	0	.	.	.	.	.	.	.
Instructor43	Not 3D	2	Selected response	4	Doctoral	1	0	.	.	.	.	.	.	.
Instructor43	Not 3D	2	Selected response	4	Doctoral	1	0	.	.	.	.	.	.	.
Instructor43	Not 3D	2	Selected response	4	Doctoral	2	0	.	.	.	.	.	2	.
Instructor43	Not 3D	2	Selected response	4	Doctoral	1	0	.	.	.	.	.	.	.
Instructor43	Not 3D	2	Selected response	4	Doctoral	1	0	.	.	.	.	.	.	.
Instructor43	Not 3D	2	Selected response	4	Doctoral	2	0	.	2	.	.	.	.	.
Instructor43	Not 3D	2	Selected response	4	Doctoral	1	0	.	.	.	.	.	.	.
Instructor43	Not 3D	2	Selected response	4	Doctoral	1	0	.	.	.	.	.	.	.
Instructor43	Not 3D	2	Selected response	4	Doctoral	1	0	.	.	.	.	.	.	.
Instructor43	Not 3D	2	Selected response	4	Doctoral	1	0	.	.	.	.	.	.	.
Instructor43	Not 3D	2	Selected response	4	Doctoral	3	0	.	.	.	.	.	.	.
Instructor43	Not 3D	2	Selected response	4	Doctoral	2	0	.	2	.	.	.	.	.
Instructor43	Not 3D	2	Selected response	4	Doctoral	3	0	.	.	.	.	.	2	.
Instructor43	Not 3D	2	Selected response	4	Doctoral	2	0	.	.	.	.	.	2	.
Instructor43	Not 3D	2	Selected response	4	Doctoral	1	0	.	.	.	.	.	.	.
Instructor43	Not 3D	2	Selected response	4	Doctoral	2	0	.	.	.	.	.	.	.
Instructor43	Not 3D	2	Selected response	4	Doctoral	2	0	.	.	.	.	.	2	.
Instructor44	Not 3D	3	Selected response	3	Baccalaureate	2	0	.	.	.	.	.	.	.
Instructor44	Not 3D	6	Selected response	3	Baccalaureate	1	0	.	.	.	.	.	.	.
Instructor44	Not 3D	6	Selected response	3	Baccalaureate	1	0	.	.	.	.	.	.	.
Instructor44	Not 3D	3	Selected response	3	Baccalaureate	1	0	.	.	.	.	.	.	.
Instructor44	Not 3D	6	Selected response	3	Baccalaureate	1	0	.	.	.	.	.	.	.
Instructor44	Not 3D	6	Selected response	3	Baccalaureate	3	0	.	.	.	.	.	3	.
Instructor44	Not 3D	8	Selected response	3	Baccalaureate	4	0	.	3	.	.	.	.	.
Instructor44	Not 3D	8	Selected response	3	Baccalaureate	2	0	.	.	.	.	.	2	.
Instructor44	Not 3D	8	Selected response	3	Baccalaureate	2	0	.	.	.	.	.	2	.
Instructor44	Not 3D	3	Selected response	3	Baccalaureate	1	0	.	.	.	.	.	.	.
Instructor44	Not 3D	3	Selected response	3	Baccalaureate	2	0	.	.	.	.	.	2	.
Instructor44	Not 3D	3	Selected response	3	Baccalaureate	1	0	.	.	.	.	.	.	.
Instructor44	Not 3D	5	Selected response	3	Baccalaureate	1	0	.	.	.	.	.	.	.
Instructor44	Not 3D	3	Selected response	3	Baccalaureate	2	0	.	.	.	.	.	2	.
Instructor44	Not 3D	8	Selected response	3	Baccalaureate	4	0	.	3	.	.	.	.	.
Instructor44	Not 3D	5	Selected response	3	Baccalaureate	2	0	.	.	.	.	.	2	.
Instructor44	Not 3D	3	Selected response	3	Baccalaureate	1	0	.	.	.	.	.	.	.
Instructor44	Not 3D	10	Selected response	3	Baccalaureate	3	0	.	3	.	.	2	2	.
Instructor44	Not 3D	3	Selected response	3	Baccalaureate	2	0	.	.	.	.	.	2	.
Instructor45	Not 3D	3.16	Constructed response	4	Master's	2	1	.	.	.	.	.	4	.
Instructor45	Not 3D	3.16	Constructed response	4	Master's	2	0	.	.	.	.	.	3	.
Instructor45	Not 3D	3.16	Constructed response	4	Master's	2	0	.	.	.	.	.	3	.
Instructor45	Not 3D	3.16	Constructed response	4	Master's	2	0	.	.	.	.	.	3	.
Instructor45	3D	3.16	Constructed response	4	Master's	2	1	.	4	.	.	.	.	.
Instructor45	3D	6.32	Constructed response	4	Master's	5	1	.	4	.	4	.	.	.
Instructor45	3D	5.26	Constructed response	4	Master's	4	1	.	.	.	4	.	.	.
Instructor45	Not 3D	18.95	Constructed response	4	Master's	2	0	.	3	.	.	.	.	.
Instructor45	Not 3D	6.32	Constructed response	4	Master's	1	0	.	2	.	.	.	.	.
Instructor45	Not 3D	4.21	Constructed response	4	Master's	2	0	.	3	.	.	.	.	.
Instructor45	Not 3D	1.05	Constructed response	4	Master's	2	0	.	2	.	.	.	.	.
Instructor45	Not 3D	1.05	Selected response	4	Master's	2	0	.	.	.	.	.	.	.
Instructor45	Not 3D	1.05	Selected response	4	Master's	2	0	.	.	.	.	.	.	.
Instructor45	Not 3D	1.05	Selected response	4	Master's	2	0	.	.	.	.	.	.	.
Instructor45	Not 3D	1.05	Selected response	4	Master's	1	0	.	2	.	.	.	.	.
Instructor45	Not 3D	1.05	Selected response	4	Master's	1	0	.	2	.	.	.	.	.
Instructor45	Not 3D	1.05	Selected response	4	Master's	1	0	.	2	.	.	.	.	.
Instructor45	Not 3D	1.05	Selected response	4	Master's	1	0	.	2	.	.	.	.	.
Instructor45	Not 3D	1.05	Selected response	4	Master's	1	0	.	2	.	.	.	.	.
Instructor45	3D	1.05	Selected response	4	Master's	4	1	.	.	.	4	.	.	.
Instructor45	3D	1.05	Selected response	4	Master's	4	1	.	.	.	4	.	.	.
Instructor45	3D	1.05	Selected response	4	Master's	4	1	.	.	.	4	.	.	.
Instructor45	3D	1.05	Selected response	4	Master's	4	1	.	.	.	4	.	.	.
Instructor45	3D	1.05	Selected response	4	Master's	4	1	.	.	.	4	.	.	.
Instructor45	3D	1.05	Selected response	4	Master's	4	1	.	.	.	4	.	.	.
Instructor45	3D	1.05	Selected response	4	Master's	4	1	.	.	.	4	.	.	.
Instructor45	3D	1.05	Selected response	4	Master's	4	1	.	.	.	4	.	.	.
Instructor45	Not 3D	1.05	Selected response	4	Master's	2	0	.	3	.	.	.	.	.
Instructor45	Not 3D	1.05	Selected response	4	Master's	2	0	.	3	.	.	.	.	.
Instructor45	Not 3D	1.05	Selected response	4	Master's	2	0	.	3	.	.	.	.	.
Instructor45	Not 3D	1.05	Selected response	4	Master's	2	0	.	3	.	.	.	.	.
Instructor45	Not 3D	4.21	Constructed response	4	Master's	2	0	.	3	.	.	.	.	.
Instructor45	Not 3D	4.21	Constructed response	4	Master's	2	0	.	.	.	.	.	3	.
Instructor45	Not 3D	1.05	Constructed response	4	Master's	1	0	.	.	.	.	.	.	.
Instructor45	Not 3D	2.11	Constructed response	4	Master's	1	0	.	.	.	.	.	.	.
Instructor45	Not 3D	1.05	Constructed response	4	Master's	1	0	.	.	.	.	.	.	.
Instructor45	Not 3D	2.11	Constructed response	4	Master's	2	0	.	2	.	.	.	.	.
Instructor45	Not 3D	1.05	Constructed response	4	Master's	2	0	.	.	.	.	.	.	.
Instructor45	Not 3D	1.05	Selected response	4	Master's	2	0	.	.	.	.	.	2	.
Instructor45	Not 3D	1.05	Selected response	4	Master's	1	0	.	.	.	.	.	2	.
Instructor45	Not 3D	1.05	Selected response	4	Master's	1	0	.	.	.	.	.	2	.
Instructor45	Not 3D	1.05	Selected response	4	Master's	1	0	.	.	.	.	.	.	.
Instructor45	Not 3D	1.05	Selected response	4	Master's	1	0	.	.	.	.	.	2	.
Instructor46	Not 3D	3	Selected response	4	Baccalaureate	1	0	.	.	.	.	.	.	.
Instructor46	Not 3D	3	Selected response	4	Baccalaureate	1	0	.	.	.	.	.	.	.
Instructor46	Not 3D	3	Selected response	4	Baccalaureate	2	0	.	.	.	.	.	2	.
Instructor46	Not 3D	3	Selected response	4	Baccalaureate	2	0	.	.	.	.	.	2	.
Instructor46	Not 3D	3	Selected response	4	Baccalaureate	2	0	.	.	.	.	.	2	.
Instructor46	Not 3D	3	Selected response	4	Baccalaureate	2	0	.	.	.	.	.	2	.
Instructor46	Not 3D	3	Selected response	4	Baccalaureate	1	0	.	.	.	.	.	.	.
Instructor46	Not 3D	3	Selected response	4	Baccalaureate	2	0	.	.	.	.	.	2	.
Instructor46	Not 3D	3	Selected response	4	Baccalaureate	1	0	.	.	.	.	.	.	.
Instructor46	Not 3D	3	Selected response	4	Baccalaureate	2	0	.	.	.	.	.	2	.
Instructor46	Not 3D	3	Selected response	4	Baccalaureate	2	0	.	.	.	.	.	2	.
Instructor46	Not 3D	3	Selected response	4	Baccalaureate	1	0	.	.	.	.	.	.	.
Instructor46	Not 3D	3	Selected response	4	Baccalaureate	2	0	.	.	.	.	.	.	.
Instructor46	Not 3D	3	Selected response	4	Baccalaureate	4	0	.	3	.	.	.	.	.
Instructor46	Not 3D	3	Selected response	4	Baccalaureate	2	0	.	.	.	.	.	.	.
Instructor46	Not 3D	3	Selected response	4	Baccalaureate	1	0	.	.	.	.	.	.	.
Instructor46	Not 3D	3	Selected response	4	Baccalaureate	2	0	.	.	.	.	.	2	.
Instructor46	Not 3D	3	Selected response	4	Baccalaureate	1	0	.	.	.	.	.	2	.
Instructor46	Not 3D	3	Selected response	4	Baccalaureate	2	0	.	.	.	.	.	2	.
Instructor46	Not 3D	3	Selected response	4	Baccalaureate	4	0	.	3	.	.	.	.	.
Instructor46	3D	6	Constructed response	4	Baccalaureate	4	1	.	4	.	.	.	.	.
Instructor46	3D	6	Constructed response	4	Baccalaureate	6	1	2	4	.	.	.	.	.
Instructor46	Not 3D	6	Constructed response	4	Baccalaureate	3	0	.	.	.	.	2	.	.
Instructor46	Not 3D	6	Constructed response	4	Baccalaureate	3	0	.	.	.	.	2	.	.
Instructor46	Not 3D	6	Constructed response	4	Baccalaureate	4	0	.	3	.	.	.	.	.
Instructor46	Not 3D	6	Constructed response	4	Baccalaureate	2	0	.	2	.	.	.	.	.
Instructor47	Not 3D	2.24	Selected response	5	Associate's	1	0	.	2	.	.	.	.	.
Instructor47	Not 3D	2.24	Selected response	5	Associate's	1	0	.	.	.	.	.	.	.
Instructor47	Not 3D	2.24	Selected response	5	Associate's	1	0	.	.	.	.	.	.	.
Instructor47	Not 3D	2.24	Selected response	5	Associate's	1	0	.	.	.	.	.	.	.
Instructor47	Not 3D	2.24	Selected response	5	Associate's	1	0	.	.	.	.	.	.	.
Instructor47	3D	2.24	Selected response	5	Associate's	2	1	.	.	.	.	.	4	.
Instructor47	Not 3D	2.24	Selected response	5	Associate's	1	0	.	.	.	.	.	.	.
Instructor47	Not 3D	2.24	Selected response	5	Associate's	1	0	.	.	.	.	.	.	.
Instructor47	Not 3D	2.24	Selected response	5	Associate's	1	0	.	.	.	.	.	.	.
Instructor47	Not 3D	2.24	Selected response	5	Associate's	1	0	.	.	.	.	.	.	.
Instructor47	Not 3D	2.24	Selected response	5	Associate's	1	0	.	.	.	.	.	.	.
Instructor47	Not 3D	2.24	Selected response	5	Associate's	2	0	.	.	.	.	.	.	.
Instructor47	Not 3D	2.24	Selected response	5	Associate's	1	0	.	.	.	.	.	.	.
Instructor47	Not 3D	2.24	Selected response	5	Associate's	1	0	.	.	.	.	.	.	.
Instructor47	Not 3D	2.24	Selected response	5	Associate's	2	0	.	.	.	.	.	2	.
Instructor47	Not 3D	2.24	Selected response	5	Associate's	3	0	.	.	.	.	.	2	.
Instructor47	Not 3D	2.24	Selected response	5	Associate's	1	0	.	.	.	.	.	.	.
Instructor47	Not 3D	2.24	Selected response	5	Associate's	1	0	.	.	.	.	.	.	.
Instructor47	Not 3D	2.24	Selected response	5	Associate's	2	0	.	.	.	.	.	2	.
Instructor47	Not 3D	2.24	Selected response	5	Associate's	1	0	.	.	.	.	.	.	.
Instructor47	Not 3D	2.24	Selected response	5	Associate's	1	0	.	2	.	.	.	.	.
Instructor47	Not 3D	2.24	Selected response	5	Associate's	1	0	.	.	.	.	.	.	.
Instructor47	Not 3D	2.24	Selected response	5	Associate's	1	0	.	.	.	.	.	.	.
Instructor47	Not 3D	2.24	Selected response	5	Associate's	1	0	.	.	.	.	.	.	.
Instructor47	Not 3D	2.24	Selected response	5	Associate's	1	0	.	.	.	.	.	.	.
Instructor47	Not 3D	2.24	Selected response	5	Associate's	1	0	.	.	.	.	.	.	.
Instructor47	Not 3D	2.24	Selected response	5	Associate's	1	0	.	.	.	.	.	.	.
Instructor47	Not 3D	2.24	Selected response	5	Associate's	1	0	.	.	.	.	.	.	.
Instructor47	Not 3D	2.24	Selected response	5	Associate's	2	0	.	.	.	.	.	.	.
Instructor47	Not 3D	2.24	Selected response	5	Associate's	2	0	.	.	.	.	.	2	.
Instructor47	Not 3D	2.24	Selected response	5	Associate's	1	0	.	.	.	.	.	.	.
Instructor47	Not 3D	2.24	Selected response	5	Associate's	1	0	.	.	.	.	.	.	.
Instructor47	Not 3D	2.24	Selected response	5	Associate's	1	0	.	.	.	.	.	.	.
Instructor47	Not 3D	2.24	Selected response	5	Associate's	1	0	.	.	.	.	.	.	.
Instructor47	Not 3D	2.24	Selected response	5	Associate's	1	0	.	.	.	.	.	.	.
Instructor47	Not 3D	2.24	Selected response	5	Associate's	1	0	.	.	.	.	.	.	.
Instructor47	Not 3D	2.24	Selected response	5	Associate's	2	0	.	.	.	.	.	2	.
Instructor47	Not 3D	2.24	Selected response	5	Associate's	1	0	.	.	.	.	.	.	.
Instructor47	Not 3D	2	Constructed response	5	Associate's	2	0	.	.	.	.	.	2	.
Instructor47	Not 3D	2	Constructed response	5	Associate's	1	0	.	.	.	.	.	.	.
Instructor47	Not 3D	2	Constructed response	5	Associate's	1	0	.	.	.	.	.	.	.
Instructor47	Not 3D	2	Constructed response	5	Associate's	2	0	.	.	.	.	.	.	.
Instructor47	3D	7	Constructed response	5	Associate's	4	1	.	4	.	.	.	.	.
Instructor48	Not 3D	100	Constructed response	5	Associate's	6	1	2	.	2	.	.	.	.
Instructor49	Not 3D	2	Selected response	5	Doctoral	1	0	.	.	.	.	.	.	.
Instructor49	Not 3D	2	Selected response	5	Doctoral	1	0	.	.	.	.	.	.	.
Instructor49	Not 3D	2	Selected response	5	Doctoral	1	0	.	.	.	.	.	.	.
Instructor49	Not 3D	2	Selected response	5	Doctoral	1	0	.	.	.	.	.	.	.
Instructor49	Not 3D	2	Selected response	5	Doctoral	1	0	.	.	.	.	.	.	.
Instructor49	Not 3D	2	Selected response	5	Doctoral	1	0	.	.	.	.	.	.	.
Instructor49	Not 3D	2	Selected response	5	Doctoral	2	0	.	.	.	.	.	2	.
Instructor49	Not 3D	2	Selected response	5	Doctoral	1	0	.	.	.	.	.	2	.
Instructor49	Not 3D	2	Selected response	5	Doctoral	1	0	.	.	.	.	.	.	.
Instructor49	Not 3D	2	Selected response	5	Doctoral	1	0	.	.	.	.	.	.	.
Instructor49	Not 3D	2	Selected response	5	Doctoral	1	0	.	.	.	.	.	.	.
Instructor49	Not 3D	2	Selected response	5	Doctoral	1	0	.	.	.	.	.	.	.
Instructor49	Not 3D	2	Selected response	5	Doctoral	1	0	.	.	.	.	.	.	.
Instructor49	Not 3D	2	Selected response	5	Doctoral	2	0	.	.	.	.	.	.	.
Instructor49	Not 3D	2	Selected response	5	Doctoral	2	0	.	.	.	.	.	2	.
Instructor49	Not 3D	2	Selected response	5	Doctoral	1	0	.	.	.	.	.	.	.
Instructor49	Not 3D	2	Selected response	5	Doctoral	2	0	.	.	.	.	.	2	.
Instructor49	Not 3D	2	Selected response	5	Doctoral	1	0	.	.	.	.	.	.	.
Instructor49	Not 3D	2	Selected response	5	Doctoral	2	0	.	.	.	.	.	2	.
Instructor49	Not 3D	2	Selected response	5	Doctoral	1	0	.	.	.	.	.	.	.
Instructor49	Not 3D	2	Selected response	5	Doctoral	3	0	.	.	.	.	.	2	.
Instructor49	Not 3D	2	Selected response	5	Doctoral	1	0	.	.	.	.	.	.	.
Instructor49	Not 3D	2	Selected response	5	Doctoral	2	0	.	.	.	.	.	.	.
Instructor49	Not 3D	2	Selected response	5	Doctoral	1	0	.	.	.	.	.	.	.
Instructor49	Not 3D	2	Selected response	5	Doctoral	1	0	.	.	.	.	.	.	.
Instructor49	Not 3D	2	Selected response	5	Doctoral	2	0	.	.	.	.	.	2	.
Instructor49	Not 3D	2	Selected response	5	Doctoral	1	0	.	.	.	.	.	.	.
Instructor49	Not 3D	2	Selected response	5	Doctoral	1	0	.	.	.	.	.	.	.
Instructor49	Not 3D	2	Selected response	5	Doctoral	2	0	.	.	.	.	.	2	.
Instructor49	Not 3D	2	Selected response	5	Doctoral	1	0	.	.	.	.	.	.	.
Instructor49	Not 3D	2	Selected response	5	Doctoral	1	0	.	.	.	.	.	.	.
Instructor49	Not 3D	2	Selected response	5	Doctoral	2	0	.	.	.	.	.	.	.
Instructor49	Not 3D	2	Selected response	5	Doctoral	1	0	.	.	.	.	.	.	.
Instructor49	Not 3D	2	Selected response	5	Doctoral	2	0	.	.	.	.	.	2	.
Instructor49	Not 3D	2	Selected response	5	Doctoral	1	0	.	.	.	.	.	.	.
Instructor49	Not 3D	2	Selected response	5	Doctoral	2	0	.	.	.	.	.	3	.
Instructor49	Not 3D	2	Selected response	5	Doctoral	2	0	.	.	.	.	.	2	.
Instructor49	Not 3D	2	Selected response	5	Doctoral	2	0	.	2	.	.	.	.	.
Instructor49	Not 3D	2	Selected response	5	Doctoral	2	0	.	2	.	.	.	.	.
Instructor49	Not 3D	2	Selected response	5	Doctoral	3	0	.	3	.	.	.	.	.
Instructor49	Not 3D	2	Selected response	5	Doctoral	1	0	.	.	.	.	.	2	.
Instructor49	Not 3D	2	Selected response	5	Doctoral	2	0	.	.	.	.	.	.	.
Instructor49	Not 3D	2	Selected response	5	Doctoral	2	0	.	.	.	.	.	2	.
Instructor49	Not 3D	2	Selected response	5	Doctoral	2	0	.	.	.	.	.	2	.
Instructor49	Not 3D	2	Selected response	5	Doctoral	1	0	.	.	.	.	.	.	.
Instructor49	Not 3D	2	Selected response	5	Doctoral	1	0	.	.	.	.	.	.	.
Instructor49	Not 3D	2	Selected response	5	Doctoral	2	0	.	.	.	.	.	2	.
Instructor49	Not 3D	2	Selected response	5	Doctoral	1	0	.	.	.	.	.	.	.
Instructor49	Not 3D	2	Selected response	5	Doctoral	1	0	.	.	.	.	.	.	.
Instructor49	Not 3D	2	Selected response	5	Doctoral	1	0	.	.	.	.	.	.	.
Instructor50	Not 3D	1	Selected response	5	Doctoral	1	0	.	.	.	.	.	.	.
Instructor50	Not 3D	1	Selected response	5	Doctoral	1	0	.	.	.	.	.	.	.
Instructor50	Not 3D	1	Selected response	5	Doctoral	1	0	.	.	.	.	.	.	.
Instructor50	Not 3D	1	Selected response	5	Doctoral	1	0	.	.	.	.	.	2	.
Instructor50	Not 3D	1	Selected response	5	Doctoral	1	0	.	.	.	.	.	.	.
Instructor50	Not 3D	1	Selected response	5	Doctoral	1	0	.	.	.	.	.	2	.
Instructor50	Not 3D	1	Selected response	5	Doctoral	1	0	.	.	.	.	.	.	.
Instructor50	Not 3D	1	Selected response	5	Doctoral	1	0	.	.	.	.	.	.	.
Instructor50	Not 3D	1	Selected response	5	Doctoral	1	0	.	.	.	.	.	.	.
Instructor50	Not 3D	1	Selected response	5	Doctoral	1	0	.	.	.	.	.	.	.
Instructor50	Not 3D	1	Selected response	5	Doctoral	2	0	.	.	.	.	.	2	.
Instructor50	Not 3D	1	Selected response	5	Doctoral	1	0	.	.	.	.	.	.	.
Instructor50	Not 3D	1	Selected response	5	Doctoral	1	0	.	.	.	.	.	.	.
Instructor50	Not 3D	1	Selected response	5	Doctoral	2	0	.	.	.	.	.	.	.
Instructor50	Not 3D	1	Selected response	5	Doctoral	1	0	.	.	.	.	.	.	.
Instructor50	Not 3D	1	Selected response	5	Doctoral	1	0	.	.	.	.	.	.	.
Instructor50	Not 3D	1	Selected response	5	Doctoral	1	0	.	.	.	.	.	.	.
Instructor50	Not 3D	1	Selected response	5	Doctoral	1	0	.	.	.	.	.	.	.
Instructor50	Not 3D	1	Selected response	5	Doctoral	2	0	.	.	.	.	.	2	.
Instructor50	Not 3D	1	Selected response	5	Doctoral	1	0	.	.	.	.	.	.	.
Instructor50	3D	1	Selected response	5	Doctoral	2	1	.	4	.	.	.	.	.
Instructor50	Not 3D	1	Selected response	5	Doctoral	1	0	.	.	.	.	.	.	.
Instructor50	Not 3D	1	Selected response	5	Doctoral	1	0	.	.	.	.	.	.	.
Instructor50	Not 3D	1	Selected response	5	Doctoral	2	0	.	.	.	.	.	.	.
Instructor50	Not 3D	1	Selected response	5	Doctoral	2	1	.	.	.	4	.	.	.
Instructor50	Not 3D	1	Selected response	5	Doctoral	1	0	.	.	.	.	.	.	.
Instructor50	Not 3D	1	Selected response	5	Doctoral	3	0	.	.	.	.	2	.	.
Instructor50	Not 3D	1	Selected response	5	Doctoral	2	0	.	.	.	.	.	2	.
Instructor50	Not 3D	1	Selected response	5	Doctoral	2	0	.	.	.	.	.	.	.
Instructor50	Not 3D	1	Selected response	5	Doctoral	4	1	.	.	.	.	.	4	.
Instructor50	Not 3D	1	Selected response	5	Doctoral	2	0	.	.	.	.	.	2	.
Instructor50	Not 3D	1	Selected response	5	Doctoral	1	0	.	.	.	.	.	.	.
Instructor50	Not 3D	1	Selected response	5	Doctoral	2	0	.	.	.	.	.	.	.
Instructor50	Not 3D	1	Selected response	5	Doctoral	1	0	.	.	.	.	.	.	.
Instructor50	Not 3D	1	Selected response	5	Doctoral	1	0	.	.	.	.	.	.	.
Instructor50	Not 3D	1	Selected response	5	Doctoral	1	0	.	.	.	.	.	.	.
Instructor50	Not 3D	1	Selected response	5	Doctoral	1	0	.	.	.	.	.	.	.
Instructor50	Not 3D	1	Selected response	5	Doctoral	3	0	.	.	.	.	2	.	.
Instructor50	Not 3D	1	Selected response	5	Doctoral	2	1	.	.	.	.	.	4	.
Instructor50	Not 3D	1	Selected response	5	Doctoral	4	0	.	3	.	.	.	.	.
Instructor50	Not 3D	1	Selected response	5	Doctoral	4	0	.	3	.	.	.	.	.
Instructor50	Not 3D	1	Selected response	5	Doctoral	2	0	.	.	.	.	.	2	.
Instructor50	Not 3D	1	Selected response	5	Doctoral	2	0	.	.	.	.	.	.	.
Instructor50	Not 3D	1	Selected response	5	Doctoral	2	0	.	.	.	.	.	.	.
Instructor50	Not 3D	1	Selected response	5	Doctoral	3	0	.	.	.	.	.	2	.
Instructor50	Not 3D	1	Selected response	5	Doctoral	2	0	.	.	.	.	.	.	.
Instructor50	Not 3D	1	Selected response	5	Doctoral	2	0	.	.	.	.	.	2	.
Instructor50	Not 3D	1	Selected response	5	Doctoral	1	0	.	.	.	.	.	.	.
Instructor50	Not 3D	1	Selected response	5	Doctoral	2	1	.	.	.	.	.	4	.
Instructor50	Not 3D	1	Selected response	5	Doctoral	1	0	.	.	.	.	.	.	.
Instructor50	Not 3D	1	Selected response	5	Doctoral	2	0	.	.	.	.	.	2	.
Instructor50	Not 3D	1	Selected response	5	Doctoral	1	0	.	.	.	.	.	.	.
Instructor50	Not 3D	1	Selected response	5	Doctoral	3	0	.	.	.	.	2	.	.
Instructor50	Not 3D	1	Selected response	5	Doctoral	1	0	.	.	.	.	.	.	.
Instructor50	Not 3D	1	Selected response	5	Doctoral	2	0	.	.	.	.	.	.	.
Instructor50	Not 3D	1	Selected response	5	Doctoral	2	0	.	.	.	.	.	2	.
Instructor50	Not 3D	1	Selected response	5	Doctoral	3	0	.	.	.	.	2	.	.
Instructor50	Not 3D	1	Selected response	5	Doctoral	1	0	.	.	.	.	.	.	.
Instructor50	Not 3D	1	Selected response	5	Doctoral	1	0	.	.	.	.	.	.	.
Instructor50	Not 3D	1	Selected response	5	Doctoral	2	0	.	.	.	2	.	.	.
Instructor50	Not 3D	5	Constructed response	5	Doctoral	3	0	.	.	.	.	.	2	.
Instructor50	3D	5	Constructed response	5	Doctoral	4	1	.	.	.	.	.	4	.
Instructor50	3D	5	Constructed response	5	Doctoral	3	1	.	.	.	.	3	.	.
Instructor50	3D	5	Constructed response	5	Doctoral	3	1	.	.	.	.	3	.	.
Instructor50	Not 3D	5	Constructed response	5	Doctoral	3	0	.	.	.	.	2	.	.
Instructor50	Not 3D	5	Constructed response	5	Doctoral	1	0	.	.	.	.	.	.	.
Instructor50	Not 3D	5	Constructed response	5	Doctoral	2	0	.	.	.	.	.	2	.
Instructor50	Not 3D	5	Constructed response	5	Doctoral	1	0	.	.	.	.	.	.	.
Instructor51	3D	6.9	Constructed response	5	Baccalaureate	2	1	.	.	.	.	.	4	.
Instructor51	Not 3D	5.17	Constructed response	5	Baccalaureate	2	0	.	.	.	.	.	.	.
Instructor51	Not 3D	5.17	Constructed response	5	Baccalaureate	2	0	.	.	.	.	.	3	.
Instructor51	Not 3D	6.9	Constructed response	5	Baccalaureate	2	0	.	.	2	.	.	.	.
Instructor51	3D	6.9	Constructed response	5	Baccalaureate	6	1	.	4	.	.	.	2	.
Instructor51	3D	6.9	Constructed response	5	Baccalaureate	4	1	.	4	.	.	.	.	.
Instructor51	3D	10.34	Constructed response	5	Baccalaureate	6	1	.	4	.	.	.	.	.
Instructor51	3D	8.62	Constructed response	5	Baccalaureate	2	1	.	.	.	.	.	4	.
Instructor51	Not 3D	5.17	Constructed response	5	Baccalaureate	6	1	.	.	.	.	.	4	.
Instructor51	Not 3D	5.17	Constructed response	5	Baccalaureate	3	0	.	.	2	.	.	.	.
Instructor51	3D	6.9	Constructed response	5	Baccalaureate	6	1	.	4	.	.	.	.	.
Instructor51	Not 3D	5.17	Constructed response	5	Baccalaureate	1	0	.	2	.	.	.	.	.
Instructor51	3D	6.9	Constructed response	5	Baccalaureate	4	1	.	.	.	4	.	.	.
Instructor51	3D	6.9	Constructed response	5	Baccalaureate	5	1	.	4	.	.	.	.	.
Instructor51	3D	6.9	Constructed response	5	Baccalaureate	3	1	.	.	.	.	.	4	.
Instructor52	Not 3D	2	Selected response	1	Associate's	1	0	.	.	.	.	.	.	.
Instructor52	Not 3D	2	Selected response	1	Associate's	1	0	.	.	.	.	.	.	.
Instructor52	Not 3D	2	Selected response	1	Associate's	1	0	.	.	.	.	.	.	.
Instructor52	Not 3D	2	Selected response	1	Associate's	2	0	.	2	.	.	.	.	.
Instructor52	Not 3D	2	Selected response	1	Associate's	2	0	.	2	.	.	.	.	.
Instructor52	Not 3D	2	Selected response	1	Associate's	2	0	.	2	.	.	.	.	.
Instructor52	Not 3D	2	Selected response	1	Associate's	1	0	.	.	.	.	.	.	.
Instructor52	Not 3D	2	Selected response	1	Associate's	2	0	.	3	.	.	.	.	.
Instructor52	Not 3D	2	Selected response	1	Associate's	1	0	.	.	.	.	.	.	.
Instructor52	Not 3D	2	Selected response	1	Associate's	1	0	.	.	.	.	.	.	.
Instructor52	Not 3D	2	Selected response	1	Associate's	1	0	.	.	.	.	.	.	.
Instructor52	Not 3D	2	Selected response	1	Associate's	2	0	.	.	2	.	.	.	.
Instructor52	Not 3D	2	Selected response	1	Associate's	2	0	.	.	.	.	.	2	.
Instructor52	Not 3D	2	Selected response	1	Associate's	2	0	.	2	.	.	.	.	.
Instructor52	Not 3D	2	Selected response	1	Associate's	2	0	.	2	.	.	.	.	.
Instructor52	Not 3D	2	Selected response	1	Associate's	2	0	.	2	.	.	.	.	.
Instructor52	Not 3D	2	Selected response	1	Associate's	1	0	.	.	.	.	.	.	.
Instructor52	Not 3D	2	Selected response	1	Associate's	1	0	.	.	.	.	.	.	.
Instructor52	Not 3D	2	Selected response	1	Associate's	1	0	.	.	.	.	.	.	.
Instructor52	Not 3D	2	Selected response	1	Associate's	1	0	.	.	.	.	.	.	.
Instructor52	Not 3D	2	Selected response	1	Associate's	1	0	.	2	.	.	.	.	.
Instructor52	Not 3D	2	Selected response	1	Associate's	1	0	.	.	.	.	.	.	.
Instructor52	Not 3D	2	Selected response	1	Associate's	2	0	.	.	.	.	.	.	.
Instructor52	Not 3D	2	Selected response	1	Associate's	2	0	.	.	.	.	.	2	.
Instructor52	Not 3D	2	Selected response	1	Associate's	2	0	.	2	.	.	.	.	.
Instructor52	Not 3D	2	Selected response	1	Associate's	1	0	.	.	.	.	.	.	.
Instructor52	Not 3D	2	Selected response	1	Associate's	1	0	.	.	.	.	.	.	.
Instructor52	Not 3D	2	Selected response	1	Associate's	1	0	.	.	.	.	.	.	.
Instructor52	Not 3D	2	Selected response	1	Associate's	3	0	.	.	.	.	2	.	.
Instructor52	Not 3D	2	Selected response	1	Associate's	1	0	.	.	.	.	.	.	.
Instructor52	Not 3D	2	Selected response	1	Associate's	2	0	.	.	.	.	.	.	.
Instructor52	Not 3D	2	Selected response	1	Associate's	1	0	.	.	.	.	.	.	.
Instructor52	Not 3D	2	Selected response	1	Associate's	1	0	.	.	.	.	.	.	.
Instructor52	Not 3D	2	Selected response	1	Associate's	1	0	.	.	.	.	.	.	.
Instructor52	Not 3D	2	Selected response	1	Associate's	3	0	.	.	.	.	.	3	.
Instructor52	Not 3D	2	Selected response	1	Associate's	2	0	.	2	.	.	.	.	.
Instructor52	Not 3D	2	Selected response	1	Associate's	1	0	.	.	.	.	.	.	.
Instructor52	Not 3D	2	Selected response	1	Associate's	1	0	.	.	.	.	.	.	.
Instructor52	Not 3D	2	Selected response	1	Associate's	1	0	.	.	.	.	.	.	.
Instructor52	Not 3D	2	Selected response	1	Associate's	1	0	.	.	.	.	.	.	.
Instructor52	Not 3D	2	Selected response	1	Associate's	1	0	.	.	.	.	.	.	.
Instructor52	Not 3D	2	Selected response	1	Associate's	3	0	.	.	.	.	2	.	.
Instructor52	Not 3D	2	Selected response	1	Associate's	1	0	.	.	.	.	.	.	.
Instructor52	Not 3D	2	Selected response	1	Associate's	1	0	.	.	.	.	.	.	.
Instructor52	Not 3D	2	Selected response	1	Associate's	1	0	.	.	.	.	.	.	.
Instructor52	Not 3D	2	Selected response	1	Associate's	1	0	.	.	.	.	.	.	.
Instructor52	Not 3D	2	Selected response	1	Associate's	1	0	.	.	.	.	.	.	.
Instructor52	Not 3D	2	Selected response	1	Associate's	1	0	.	.	.	.	.	.	.
Instructor52	Not 3D	2	Selected response	1	Associate's	2	0	.	.	.	.	.	.	.
Instructor52	Not 3D	2	Selected response	1	Associate's	1	0	.	.	.	.	.	.	.
Instructor53	Not 3D	2.5	Selected response	5	Master's	1	0	.	.	.	.	.	.	.
Instructor53	Not 3D	2.5	Selected response	5	Master's	2	0	.	.	.	.	.	.	.
Instructor53	Not 3D	2.5	Selected response	5	Master's	1	0	.	.	.	.	.	.	.
Instructor53	Not 3D	2.5	Selected response	5	Master's	1	0	.	.	.	.	.	.	.
Instructor53	Not 3D	2.5	Selected response	5	Master's	1	0	.	.	.	.	.	.	.
Instructor53	Not 3D	2.5	Selected response	5	Master's	2	0	.	.	.	.	.	.	.
Instructor53	Not 3D	2.5	Selected response	5	Master's	1	0	.	.	.	.	.	.	.
Instructor53	Not 3D	2.5	Selected response	5	Master's	1	0	.	.	.	.	.	.	.
Instructor53	Not 3D	2.5	Selected response	5	Master's	2	0	.	.	.	.	.	.	.
Instructor53	Not 3D	2.5	Selected response	5	Master's	1	0	.	.	.	.	.	.	.
Instructor53	Not 3D	2.5	Selected response	5	Master's	1	0	.	.	.	.	.	.	.
Instructor53	Not 3D	2.5	Selected response	5	Master's	1	0	.	.	.	.	.	.	.
Instructor53	Not 3D	2.5	Selected response	5	Master's	1	0	.	.	.	.	.	.	.
Instructor53	Not 3D	2.5	Selected response	5	Master's	1	0	.	.	.	.	.	.	.
Instructor53	Not 3D	2.5	Selected response	5	Master's	2	0	.	2	.	.	.	.	.
Instructor53	Not 3D	2.5	Selected response	5	Master's	4	0	.	.	2	.	.	.	.
Instructor53	Not 3D	2.5	Selected response	5	Master's	2	0	.	.	.	.	.	2	.
Instructor53	Not 3D	2.5	Selected response	5	Master's	1	0	.	.	.	.	.	.	.
Instructor53	Not 3D	2.5	Selected response	5	Master's	1	0	.	.	.	.	.	.	.
Instructor53	Not 3D	2.5	Selected response	5	Master's	2	0	.	.	.	.	.	.	.
Instructor53	Not 3D	2.5	Selected response	5	Master's	1	0	.	.	.	.	.	.	.
Instructor53	Not 3D	2.5	Selected response	5	Master's	2	0	.	.	.	.	.	2	.
Instructor53	Not 3D	2.5	Selected response	5	Master's	1	0	.	.	.	.	.	.	.
Instructor53	Not 3D	2.5	Selected response	5	Master's	2	0	.	.	.	.	.	.	.
Instructor53	Not 3D	2.5	Selected response	5	Master's	1	0	.	.	.	.	.	.	.
Instructor53	Not 3D	2.5	Selected response	5	Master's	1	0	.	.	.	.	.	.	.
Instructor53	Not 3D	2.5	Selected response	5	Master's	1	0	.	.	.	.	.	.	.
Instructor53	Not 3D	2.5	Selected response	5	Master's	1	0	.	.	.	.	.	.	.
Instructor53	Not 3D	2.5	Selected response	5	Master's	1	0	.	.	.	.	.	.	.
Instructor53	Not 3D	2.5	Selected response	5	Master's	2	0	.	2	.	.	.	.	.
Instructor53	Not 3D	2.5	Selected response	5	Master's	1	0	.	2	.	.	.	.	.
Instructor53	Not 3D	2.5	Constructed response	5	Master's	1	0	.	.	.	.	.	.	.
Instructor53	Not 3D	2.5	Constructed response	5	Master's	1	0	.	.	.	.	.	2	.
Instructor53	Not 3D	2.5	Constructed response	5	Master's	2	0	.	.	.	.	.	2	.
Instructor53	Not 3D	2.5	Constructed response	5	Master's	2	0	.	.	.	.	.	2	.
Instructor53	Not 3D	2.5	Constructed response	5	Master's	1	0	.	.	.	.	.	.	.
Instructor53	Not 3D	2.5	Constructed response	5	Master's	1	0	.	.	.	.	.	.	.
Instructor53	Not 3D	2.5	Constructed response	5	Master's	1	0	.	.	.	.	.	.	.
Instructor53	Not 3D	2.5	Constructed response	5	Master's	1	0	.	.	.	.	.	.	.
Instructor53	Not 3D	2.5	Constructed response	5	Master's	1	0	.	.	.	.	.	.	.
Instructor54	Not 3D	2.6	Selected response	1	Baccalaureate	1	0	.	.	.	.	.	.	.
Instructor54	Not 3D	2.6	Selected response	1	Baccalaureate	1	0	.	.	.	.	.	.	.
Instructor54	Not 3D	2.6	Selected response	1	Baccalaureate	2	0	.	.	.	.	.	2	.
Instructor54	Not 3D	2.6	Selected response	1	Baccalaureate	1	0	.	.	.	.	.	.	.
Instructor54	Not 3D	2.6	Selected response	1	Baccalaureate	1	0	.	.	.	.	.	.	.
Instructor54	Not 3D	2.6	Selected response	1	Baccalaureate	3	0	.	.	.	.	.	2	.
Instructor54	Not 3D	2.6	Selected response	1	Baccalaureate	3	0	.	.	.	.	.	3	.
Instructor54	Not 3D	2.6	Selected response	1	Baccalaureate	2	0	.	.	.	.	.	2	.
Instructor54	Not 3D	2.6	Selected response	1	Baccalaureate	1	0	.	.	.	.	.	.	.
Instructor54	Not 3D	2.6	Selected response	1	Baccalaureate	2	0	.	.	.	.	.	2	.
Instructor54	Not 3D	2.6	Selected response	1	Baccalaureate	1	0	.	.	.	.	.	.	.
Instructor54	Not 3D	2.6	Selected response	1	Baccalaureate	1	0	.	.	.	.	.	3	.
Instructor54	Not 3D	2.6	Selected response	1	Baccalaureate	2	0	.	.	.	.	.	2	.
Instructor54	Not 3D	2.6	Selected response	1	Baccalaureate	2	0	.	.	.	.	.	2	.
Instructor54	Not 3D	2.6	Selected response	1	Baccalaureate	2	0	.	.	.	.	.	2	.
Instructor54	Not 3D	2.6	Selected response	1	Baccalaureate	2	0	.	.	.	.	.	.	.
Instructor54	Not 3D	2.6	Selected response	1	Baccalaureate	1	0	.	.	.	.	.	.	.
Instructor54	Not 3D	2.6	Selected response	1	Baccalaureate	1	0	.	.	.	.	.	.	.
Instructor54	Not 3D	2.6	Selected response	1	Baccalaureate	3	0	.	.	.	.	.	3	.
Instructor54	Not 3D	2.6	Selected response	1	Baccalaureate	2	0	.	.	.	.	.	3	.
Instructor54	Not 3D	2.6	Selected response	1	Baccalaureate	1	0	.	.	.	.	.	.	.
Instructor54	Not 3D	2.6	Selected response	1	Baccalaureate	1	0	.	.	.	.	.	.	.
Instructor54	Not 3D	2.6	Selected response	1	Baccalaureate	2	0	.	.	.	.	.	.	.
Instructor54	Not 3D	2.6	Selected response	1	Baccalaureate	2	0	.	.	.	.	.	.	.
Instructor54	Not 3D	2.6	Selected response	1	Baccalaureate	1	0	.	.	.	.	.	.	.
Instructor54	Not 3D	2.6	Selected response	1	Baccalaureate	2	0	.	.	.	.	.	.	.
Instructor54	Not 3D	2.6	Selected response	1	Baccalaureate	1	0	.	.	.	.	.	.	.
Instructor54	Not 3D	6	Constructed response	1	Baccalaureate	2	0	.	.	.	.	.	2	.
Instructor54	Not 3D	6	Constructed response	1	Baccalaureate	2	0	.	.	.	.	.	3	.
Instructor54	Not 3D	6	Constructed response	1	Baccalaureate	2	0	.	.	.	.	.	3	.
Instructor54	3D	6	Constructed response	1	Baccalaureate	3	1	.	.	.	.	.	4	.
Instructor54	Not 3D	6	Constructed response	1	Baccalaureate	2	0	.	.	.	.	.	3	.
Instructor55	3D	11.11	Constructed response	5	Associate's	5	1	.	.	2	.	3	2	.
Instructor55	3D	11.11	Constructed response	5	Associate's	3	1	.	.	.	.	.	4	.
Instructor55	Not 3D	11.11	Constructed response	5	Associate's	4	0	.	.	.	.	.	3	.
Instructor55	3D	11.11	Constructed response	5	Associate's	4	1	.	.	.	.	.	4	.
Instructor55	Not 3D	1.11	Selected response	5	Associate's	1	0	.	.	.	.	.	.	.
Instructor55	Not 3D	1.11	Selected response	5	Associate's	1	0	.	.	.	.	.	.	.
Instructor55	Not 3D	1.11	Selected response	5	Associate's	1	0	.	.	.	.	.	.	.
Instructor55	Not 3D	1.11	Selected response	5	Associate's	1	0	.	.	.	.	.	.	.
Instructor55	Not 3D	1.11	Selected response	5	Associate's	1	0	.	.	.	.	.	.	.
Instructor55	Not 3D	1.11	Selected response	5	Associate's	1	0	.	.	.	.	.	.	.
Instructor55	Not 3D	1.11	Selected response	5	Associate's	1	0	.	.	.	.	.	.	.
Instructor55	Not 3D	1.11	Selected response	5	Associate's	1	0	.	2	.	.	.	.	.
Instructor55	Not 3D	1.11	Selected response	5	Associate's	1	0	.	2	.	.	.	.	.
Instructor55	Not 3D	1.11	Selected response	5	Associate's	1	0	.	.	.	.	.	.	.
Instructor55	Not 3D	1.11	Selected response	5	Associate's	1	0	.	2	.	.	.	.	.
Instructor55	Not 3D	1.11	Selected response	5	Associate's	1	0	.	.	.	.	.	.	.
Instructor55	Not 3D	1.11	Selected response	5	Associate's	1	0	.	.	.	.	.	.	.
Instructor55	Not 3D	1.11	Selected response	5	Associate's	1	0	.	.	.	.	.	.	.
Instructor55	Not 3D	1.11	Selected response	5	Associate's	1	0	.	.	.	.	.	.	.
Instructor55	Not 3D	1.11	Selected response	5	Associate's	1	0	.	.	.	.	.	.	.
Instructor55	Not 3D	1.11	Selected response	5	Associate's	1	0	.	.	.	.	.	.	.
Instructor55	Not 3D	1.11	Selected response	5	Associate's	1	0	.	.	.	.	.	.	.
Instructor55	Not 3D	1.11	Selected response	5	Associate's	1	0	.	.	.	.	.	.	.
Instructor55	Not 3D	1.11	Selected response	5	Associate's	1	0	.	.	.	.	.	.	.
Instructor55	Not 3D	1.11	Selected response	5	Associate's	2	0	.	.	.	.	.	3	.
Instructor55	Not 3D	1.11	Selected response	5	Associate's	1	0	.	.	.	.	.	.	.
Instructor55	Not 3D	1.11	Selected response	5	Associate's	2	0	.	2	.	.	.	.	.
Instructor55	Not 3D	1.11	Selected response	5	Associate's	1	0	.	.	.	.	.	.	.
Instructor55	Not 3D	1.11	Selected response	5	Associate's	1	0	.	.	.	.	.	.	.
Instructor55	Not 3D	1.11	Selected response	5	Associate's	1	0	.	.	.	.	.	.	.
Instructor55	Not 3D	1.11	Selected response	5	Associate's	1	0	.	.	.	.	.	.	.
Instructor55	Not 3D	1.11	Selected response	5	Associate's	1	0	.	.	.	.	.	.	.
Instructor55	Not 3D	1.11	Selected response	5	Associate's	1	0	.	.	.	.	.	.	.
Instructor55	Not 3D	1.11	Selected response	5	Associate's	1	0	.	.	.	.	.	.	.
Instructor55	Not 3D	1.11	Selected response	5	Associate's	1	0	.	.	.	.	.	.	.
Instructor55	Not 3D	1.11	Selected response	5	Associate's	1	0	.	.	.	.	.	.	.
Instructor55	Not 3D	1.11	Selected response	5	Associate's	1	0	.	.	.	.	.	.	.
Instructor55	Not 3D	1.11	Selected response	5	Associate's	1	0	.	.	.	.	.	.	.
Instructor55	Not 3D	1.11	Selected response	5	Associate's	1	0	.	.	.	.	.	.	.
Instructor55	Not 3D	1.11	Selected response	5	Associate's	1	0	.	.	.	.	.	.	.
Instructor55	Not 3D	1.11	Selected response	5	Associate's	1	0	.	.	.	.	.	.	.
Instructor55	Not 3D	1.11	Selected response	5	Associate's	2	0	.	.	.	.	.	2	.
Instructor55	Not 3D	1.11	Selected response	5	Associate's	4	0	.	3	.	.	.	.	.
Instructor55	Not 3D	1.11	Selected response	5	Associate's	1	0	.	.	.	.	.	.	.
Instructor55	Not 3D	1.11	Selected response	5	Associate's	1	0	.	.	.	.	.	.	.
Instructor55	Not 3D	1.11	Selected response	5	Associate's	2	0	.	.	.	.	.	.	.
Instructor55	Not 3D	1.11	Selected response	5	Associate's	1	0	.	.	.	.	.	2	.
Instructor55	Not 3D	1.11	Selected response	5	Associate's	4	0	.	3	.	.	.	.	.
Instructor55	Not 3D	1.11	Selected response	5	Associate's	2	0	.	.	.	.	.	2	.
Instructor55	Not 3D	1.11	Selected response	5	Associate's	1	0	.	.	.	.	.	.	.
Instructor55	Not 3D	1.11	Selected response	5	Associate's	1	0	.	.	.	.	.	.	.
Instructor55	Not 3D	1.11	Selected response	5	Associate's	1	0	.	.	.	.	.	.	.
Instructor55	Not 3D	1.11	Selected response	5	Associate's	2	0	.	.	.	.	.	.	.
Instructor55	Not 3D	1.11	Selected response	5	Associate's	2	0	.	.	.	.	.	.	.
Instructor56	Not 3D	1.79	Selected response	4	Associate's	2	0	.	.	.	.	.	2	.
Instructor56	Not 3D	1.79	Selected response	4	Associate's	2	0	.	.	.	.	.	.	.
Instructor56	Not 3D	1.79	Selected response	4	Associate's	4	0	.	.	.	.	.	2	.
Instructor56	Not 3D	1.79	Selected response	4	Associate's	1	0	.	.	.	.	.	.	.
Instructor56	3D	1.79	Selected response	4	Associate's	3	1	.	.	.	.	.	4	.
Instructor56	Not 3D	1.79	Selected response	4	Associate's	1	0	.	.	.	.	.	.	.
Instructor56	Not 3D	1.79	Selected response	4	Associate's	2	0	.	.	.	.	.	2	.
Instructor56	Not 3D	1.79	Selected response	4	Associate's	4	0	.	.	.	.	.	3	.
Instructor56	3D	1.79	Selected response	4	Associate's	5	1	.	.	.	.	.	4	.
Instructor56	Not 3D	1.79	Selected response	4	Associate's	2	0	.	.	.	.	.	2	.
Instructor56	Not 3D	1.79	Selected response	4	Associate's	4	0	.	.	.	.	.	3	.
Instructor56	Not 3D	1.79	Selected response	4	Associate's	2	0	.	.	.	.	.	2	.
Instructor56	Not 3D	1.79	Selected response	4	Associate's	2	0	.	.	.	.	.	2	.
Instructor56	Not 3D	1.79	Selected response	4	Associate's	4	0	.	2	.	.	.	.	.
Instructor56	Not 3D	1.79	Selected response	4	Associate's	4	0	.	3	.	.	.	.	.
Instructor56	Not 3D	1.79	Selected response	4	Associate's	1	0	.	.	.	.	.	.	.
Instructor56	Not 3D	1.79	Selected response	4	Associate's	1	0	.	.	.	.	.	.	.
Instructor56	Not 3D	1.79	Selected response	4	Associate's	1	0	.	.	.	.	.	.	.
Instructor56	Not 3D	1.79	Selected response	4	Associate's	1	0	.	.	.	.	.	.	.
Instructor56	Not 3D	1.79	Selected response	4	Associate's	2	0	.	.	.	.	.	.	.
Instructor56	Not 3D	1.79	Selected response	4	Associate's	2	0	.	.	.	.	.	3	.
Instructor56	Not 3D	1.79	Selected response	4	Associate's	1	0	.	.	.	.	.	.	.
Instructor56	Not 3D	1.79	Selected response	4	Associate's	2	0	.	.	.	2	.	.	.
Instructor56	Not 3D	1.79	Selected response	4	Associate's	5	1	.	.	3	2	.	.	.
Instructor56	Not 3D	1.79	Selected response	4	Associate's	4	0	.	.	.	2	.	.	.
Instructor56	Not 3D	1.79	Selected response	4	Associate's	4	1	.	.	.	4	.	.	.
Instructor56	Not 3D	1.79	Selected response	4	Associate's	4	1	.	.	.	4	.	.	.
Instructor56	Not 3D	1.79	Selected response	4	Associate's	4	1	.	.	.	4	.	.	.
Instructor56	Not 3D	1.79	Selected response	4	Associate's	4	1	.	.	.	4	.	.	.
Instructor56	Not 3D	1.79	Selected response	4	Associate's	2	0	.	.	.	.	.	3	.
Instructor56	Not 3D	1.79	Selected response	4	Associate's	1	0	.	.	.	.	.	.	.
Instructor56	Not 3D	1.79	Selected response	4	Associate's	1	0	.	.	.	.	.	.	.
Instructor56	Not 3D	1.79	Selected response	4	Associate's	2	0	.	3	.	.	.	.	.
Instructor56	Not 3D	1.79	Selected response	4	Associate's	1	0	.	.	.	.	.	.	.
Instructor56	Not 3D	1.79	Selected response	4	Associate's	3	0	.	.	.	.	.	3	.
Instructor56	Not 3D	1.79	Selected response	4	Associate's	2	0	.	.	.	.	.	.	.
Instructor56	Not 3D	1.79	Selected response	4	Associate's	2	0	.	.	.	.	.	2	.
Instructor56	Not 3D	1.79	Selected response	4	Associate's	2	0	.	.	.	.	.	2	.
Instructor56	Not 3D	1.79	Selected response	4	Associate's	1	0	.	.	.	.	.	.	.
Instructor56	Not 3D	1.79	Selected response	4	Associate's	1	0	.	.	.	.	.	.	.
Instructor56	Not 3D	1.79	Selected response	4	Associate's	1	0	.	.	.	.	.	.	.
Instructor56	Not 3D	1.79	Selected response	4	Associate's	1	0	.	.	.	.	.	.	.
Instructor56	Not 3D	1.79	Constructed response	4	Associate's	6	0	.	3	.	.	.	.	.
Instructor56	Not 3D	1.79	Selected response	4	Associate's	2	0	.	.	.	.	.	.	.
Instructor56	Not 3D	1.79	Selected response	4	Associate's	1	0	.	.	.	.	.	.	.
Instructor56	Not 3D	1.79	Selected response	4	Associate's	2	0	.	.	.	.	.	2	.
Instructor56	Not 3D	1.79	Selected response	4	Associate's	1	0	.	.	.	.	.	.	.
Instructor56	Not 3D	1.79	Selected response	4	Associate's	2	0	.	.	.	.	.	2	.
Instructor56	Not 3D	1.79	Selected response	4	Associate's	1	0	.	.	.	.	.	.	.
Instructor56	Not 3D	1.79	Selected response	4	Associate's	1	0	.	.	.	.	.	.	.
Instructor56	Not 3D	1.79	Selected response	4	Associate's	1	0	.	.	.	.	.	.	.
Instructor56	Not 3D	1.79	Selected response	4	Associate's	1	0	.	.	.	.	.	.	.
Instructor56	Not 3D	1.79	Selected response	4	Associate's	4	0	.	.	.	.	.	2	.
Instructor56	Not 3D	1.79	Selected response	4	Associate's	1	0	.	.	.	.	.	.	.
Instructor56	Not 3D	1.79	Selected response	4	Associate's	1	0	.	.	.	.	.	2	.
Instructor56	Not 3D	1.79	Selected response	4	Associate's	1	0	.	.	.	.	.	.	.
Instructor57	Not 3D	4	Selected response	3	Doctoral	2	0	.	.	.	.	.	2	.
Instructor57	Not 3D	4	Selected response	3	Doctoral	2	0	.	.	.	.	.	.	.
Instructor57	Not 3D	4	Selected response	3	Doctoral	1	0	.	2	.	.	.	.	.
Instructor57	Not 3D	4	Selected response	3	Doctoral	2	0	.	.	.	.	.	2	.
Instructor57	Not 3D	4	Selected response	3	Doctoral	1	0	.	.	.	.	.	.	.
Instructor57	Not 3D	4	Selected response	3	Doctoral	3	0	.	.	.	.	.	.	.
Instructor57	Not 3D	4	Selected response	3	Doctoral	2	0	.	.	.	.	.	.	.
Instructor57	Not 3D	4	Selected response	3	Doctoral	2	0	.	.	.	.	.	2	.
Instructor57	Not 3D	4	Selected response	3	Doctoral	2	0	.	.	2	.	.	.	.
Instructor57	Not 3D	4	Selected response	3	Doctoral	2	0	.	2	.	.	.	.	.
Instructor57	Not 3D	4	Selected response	3	Doctoral	2	0	.	.	2	.	.	.	.
Instructor57	Not 3D	4	Selected response	3	Doctoral	2	0	.	.	.	.	.	2	.
Instructor57	Not 3D	4	Selected response	3	Doctoral	1	0	.	.	.	.	.	.	.
Instructor57	Not 3D	4	Selected response	3	Doctoral	1	0	.	.	.	.	.	.	.
Instructor57	Not 3D	4	Selected response	3	Doctoral	1	0	.	.	.	.	.	.	.
Instructor57	Not 3D	4	Selected response	3	Doctoral	1	0	.	.	.	.	.	.	.
Instructor57	Not 3D	4	Selected response	3	Doctoral	1	0	.	.	.	.	.	.	.
Instructor57	Not 3D	4	Selected response	3	Doctoral	1	0	.	.	.	.	.	.	.
Instructor57	Not 3D	4	Selected response	3	Doctoral	3	0	.	.	.	.	2	.	.
Instructor57	Not 3D	4	Selected response	3	Doctoral	1	0	.	.	.	.	.	.	.
Instructor57	Not 3D	4	Selected response	3	Doctoral	1	0	.	.	.	.	.	.	.
Instructor57	Not 3D	4	Selected response	3	Doctoral	2	0	.	.	2	.	.	.	.
Instructor57	Not 3D	4	Selected response	3	Doctoral	1	0	.	.	.	.	.	.	.
Instructor57	Not 3D	4	Selected response	3	Doctoral	1	0	.	.	.	.	.	.	.
Instructor57	Not 3D	4	Selected response	3	Doctoral	1	0	.	.	.	.	.	.	.
Instructor58	Not 3D	3	Selected response	3	Doctoral	1	0	.	.	.	.	.	.	.
Instructor58	3D	3	Selected response	3	Doctoral	4	1	.	.	.	4	.	.	.
Instructor58	3D	3	Selected response	3	Doctoral	4	1	.	.	.	4	.	.	.
Instructor58	Not 3D	2	Selected response	3	Doctoral	4	0	.	.	.	.	.	2	.
Instructor58	3D	2	Selected response	3	Doctoral	4	1	.	.	.	4	.	.	.
Instructor58	Not 3D	3	Selected response	3	Doctoral	3	0	.	.	.	.	2	.	.
Instructor58	Not 3D	3	Selected response	3	Doctoral	4	0	.	3	.	.	.	.	.
Instructor58	Not 3D	3	Selected response	3	Doctoral	4	0	.	3	.	.	.	.	.
Instructor58	Not 3D	3	Selected response	3	Doctoral	3	0	.	.	.	.	2	.	.
Instructor58	3D	2	Selected response	3	Doctoral	3	1	.	.	.	.	3	.	.
Instructor58	Not 3D	3	Selected response	3	Doctoral	2	0	.	.	.	.	.	2	.
Instructor58	Not 3D	3	Selected response	3	Doctoral	4	0	.	3	.	.	.	.	.
Instructor58	3D	3	Selected response	3	Doctoral	5	1	.	.	.	4	.	.	.
Instructor58	Not 3D	2	Selected response	3	Doctoral	4	0	.	3	.	.	.	.	.
Instructor58	Not 3D	2	Selected response	3	Doctoral	2	0	.	2	.	.	.	.	.
Instructor58	Not 3D	2	Selected response	3	Doctoral	4	0	.	3	.	.	.	.	.
Instructor58	3D	3	Selected response	3	Doctoral	3	1	.	.	.	.	3	.	.
Instructor58	3D	3	Selected response	3	Doctoral	5	1	.	.	.	4	.	.	.
Instructor58	Not 3D	2	Selected response	3	Doctoral	2	0	.	.	.	.	.	2	.
Instructor58	3D	2	Selected response	3	Doctoral	5	1	.	.	.	4	.	.	.
Instructor58	3D	2	Selected response	3	Doctoral	3	1	.	.	.	.	.	4	.
Instructor58	Not 3D	2	Selected response	3	Doctoral	1	0	.	.	.	.	.	.	.
Instructor58	Not 3D	3	Selected response	3	Doctoral	4	0	.	3	.	.	.	.	.
Instructor58	Not 3D	3	Selected response	3	Doctoral	4	0	.	3	.	.	.	.	.
Instructor58	Not 3D	3	Selected response	3	Doctoral	4	0	.	2	.	.	.	.	.
Instructor58	Not 3D	2	Selected response	3	Doctoral	2	0	.	3	.	.	.	3	.
Instructor58	3D	3	Selected response	3	Doctoral	2	1	.	.	.	.	.	4	.
Instructor58	3D	3	Selected response	3	Doctoral	5	1	.	.	.	4	.	.	.
Instructor58	3D	2	Selected response	3	Doctoral	5	1	.	.	3	.	.	.	.
Instructor58	3D	2	Selected response	3	Doctoral	5	1	.	.	.	4	.	.	.
Instructor58	3D	3	Selected response	3	Doctoral	3	1	.	.	.	.	.	4	.
Instructor58	Not 3D	3	Selected response	3	Doctoral	3	0	.	.	.	.	.	3	.
Instructor58	Not 3D	3	Selected response	3	Doctoral	1	0	.	.	.	.	.	.	.
Instructor58	3D	3	Selected response	3	Doctoral	5	1	.	4	.	.	.	.	.
Instructor58	Not 3D	3	Selected response	3	Doctoral	4	0	.	3	.	.	.	.	.
Instructor58	Not 3D	3	Selected response	3	Doctoral	3	0	.	.	.	.	.	3	.
Instructor58	Not 3D	3	Selected response	3	Doctoral	2	0	.	.	.	.	.	3	.
Instructor58	Not 3D	2	Selected response	3	Doctoral	2	0	.	2	.	.	.	.	.
Instructor59	Not 3D	1.52	Selected response	4	Associate's	1	0	.	.	.	.	.	.	.
Instructor59	Not 3D	1.52	Selected response	4	Associate's	1	0	.	.	.	.	.	.	.
Instructor59	Not 3D	1.52	Selected response	4	Associate's	2	0	.	.	2	.	.	.	.
Instructor59	Not 3D	1.52	Selected response	4	Associate's	2	0	.	.	2	.	.	.	.
Instructor59	Not 3D	1.52	Selected response	4	Associate's	1	0	.	.	.	.	.	.	.
Instructor59	Not 3D	1.52	Selected response	4	Associate's	1	0	.	.	.	.	.	.	.
Instructor59	Not 3D	1.52	Selected response	4	Associate's	1	0	.	.	.	.	.	.	.
Instructor59	Not 3D	1.52	Selected response	4	Associate's	1	0	.	.	.	.	.	.	.
Instructor59	Not 3D	1.52	Selected response	4	Associate's	1	0	.	.	.	.	.	.	.
Instructor59	Not 3D	1.52	Selected response	4	Associate's	1	0	.	.	.	.	.	.	.
Instructor59	Not 3D	1.52	Selected response	4	Associate's	1	0	.	.	.	.	.	.	.
Instructor59	Not 3D	1.52	Selected response	4	Associate's	1	0	.	.	.	.	.	.	.
Instructor59	Not 3D	1.52	Selected response	4	Associate's	2	0	.	.	.	.	.	2	.
Instructor59	Not 3D	1.52	Selected response	4	Associate's	1	0	.	.	.	.	.	.	.
Instructor59	Not 3D	1.52	Selected response	4	Associate's	2	0	.	.	2	.	.	.	.
Instructor59	Not 3D	1.52	Selected response	4	Associate's	1	0	.	.	.	.	.	.	.
Instructor59	Not 3D	1.52	Selected response	4	Associate's	1	0	.	.	.	.	.	.	.
Instructor59	Not 3D	1.52	Selected response	4	Associate's	1	0	.	.	.	.	.	.	.
Instructor59	Not 3D	1.52	Selected response	4	Associate's	1	0	.	.	.	.	.	.	.
Instructor59	Not 3D	1.52	Selected response	4	Associate's	1	0	.	.	.	.	.	.	.
Instructor59	Not 3D	1.52	Selected response	4	Associate's	1	0	.	.	.	.	.	.	.
[truncated: 2,338 more rows]
